# Supplementary material for: Proteomic Profile of Glyphosate-Resistant Soybean under Combined Herbicide and Drought Stress Conditions
Source: Plants (Basel). 2021 Nov 5;10(11):2381. doi: 10.3390/plants10112381 (PMC8622064; doi:10.3390/plants10112381)
Supplement: Supplementary file 1 [file plants-10-02381-s001.zip]

Archive with 4 entries (4 files):
- Supp Table S1 final.csv
- Supp Table S2 final.csv
- Supp Table S3 final.csv
- Supp Table S4 final.csv
