# Supplementary material for: Proteomic Profile of Glyphosate-Resistant Soybean under Combined Herbicide and Drought Stress Conditions
Source: Plants (Basel). 2021 Nov 5;10(11):2381. doi: 10.3390/plants10112381 (PMC8622064; doi:10.3390/plants10112381)
Supplement: Supplementary file 1 [file plants-10-02381-s001.zip › Supp Table S1 final.csv]

Supplementary Table S1. List of statistically significant proteins in the comparative analysis between genetically modified soybean and control under no stress conditions. Information on protein hits for the enriched pathways are also available.
GM_D0_SDH vs C_D0_SDH						KEGG
	log2(FC)	p.ajusted	#NOME?			#pathway ID	pathway description	observed gene count	false discovery rate	matching proteins in your network (IDs)	matching proteins in your network (labels)
K7KP01	3	0.012114	19.167			3010	Ribosome	9	1.76e-09	GLYMA07G06580.1	GLYMA07G06590.1	GLYMA09G09110.1	GLYMA13G35580.1	GLYMA13G35590.1	GLYMA15G20680.1	GLYMA16G03170.1	GLYMA16G31250.1	GLYMA18G47200.1	GLYMA07G06580.1	GLYMA07G06590.1	GLYMA09G09110.1	GLYMA13G35580.1	GLYMA13G35590.1	GLYMA15G20680.1	GLYMA16G03170.1	GLYMA16G31250.1	GLYMA18G47200.1
I1N3U5	3,406	0.012661	18.975
K7MPZ2	-3,152	0.012661	18.975			Protein annotation network
I1MGX8	3	0.012661	18.975			#node	identifier	domain_summary_url	annotation	other_names_and_aliases
I1KZB2	3,01	0.012661	18.975			GLYMA01G01950.1	3847.GLYMA01G01950.1	http://smart.embl.de/smart/DD2.cgi?smart=279:RRM(5|74)+	Uncharacterized protein	100809613	100809613	ACU18943.1	BT094633	BT094633	BT094633	C6TAU1	C6TAU1	C6TAU1_SOYBN	C6TAU1_SOYBN	C6TAU1_SOYBN	GLYMA01G01950	GLYMA01G01950.1	GLYMA01G01950.1	I1J4S9	I1J4S9	I1J4S9_SOYBN	I1J4S9_SOYBN	I1J4S9_SOYBN	LOC100809613	LOC100809613	Putative uncharacterized protein	Putative uncharacterized protein	UPI00023375ED	Uncharacterized protein	Uncharacterized protein	XM_003516946.1	XP_003516994.1	XP_003516994.1	XP_003516994.1	gmx:100809613
I1M5B6	-3,004	0.013695	18.634			GLYMA03G01630.2	3847.GLYMA03G01630.2	http://smart.embl.de/smart/DD2.cgi?smart=299:Pfam_adh_short(7|181)+Pfam_KR(8|107)+Pfam_adh_short_C2(13|171)+	Uncharacterized protein	100801677	ACU17980.1	BT093621	BT093621	BT093621	C6T828	C6T828	C6T828_SOYBN	C6T828_SOYBN	C6T828_SOYBN	EC:1.1.1.208	GLYMA03G01630	GLYMA03G01630.2	GLYMA03G01630.2	GLYMA03G01630.3	GLYMA03G01630.4	I1JKB9_SOYBN	K7KC62	K7KC62_SOYBN	LOC100801677	LOC100801677	Putative uncharacterized protein	Putative uncharacterized protein	UPI0002339EBD	Uncharacterized protein	XM_003521121.1	XP_003521169.1	XP_003521169.1	gmx:100801677
I1L4H0	-2,939	0.016271	17.886			GLYMA03G24803.1	3847.GLYMA03G24803.1	http://smart.embl.de/smart/DD2.cgi?smart=146:Pfam_Ribosomal_L18_c(79|131)+	Uncharacterized protein	GLYMA03G24803	GLYMA03G24803.1	GLYMA03G24803.1	K7KE75	K7KE75_SOYBN	Uncharacterized protein
I1LL18	2,813	0.026893	15.704			GLYMA03G38890.1	3847.GLYMA03G38890.1	http://smart.embl.de/smart/DD2.cgi?smart=363:SIGNAL(1|26)+Pfam_Lipase_GDSL(34|345)+	Uncharacterized protein	100790553	100790553	ACU20817.1	BT096611	BT096611	BT096611	C6TG65	C6TG65	C6TG65_SOYBN	C6TG65_SOYBN	C6TG65_SOYBN	GLYMA03G38890	GLYMA03G38890.1	GLYMA03G38890.1	I1JR35	I1JR35	I1JR35_SOYBN	I1JR35_SOYBN	I1JR35_SOYBN	LOC100790553	LOC100790553	Putative uncharacterized protein	Putative uncharacterized protein	UPI000233A01C	Uncharacterized protein	Uncharacterized protein	XM_003521607.1	XP_003521655.1	XP_003521655.1	XP_003521655.1	gmx:100790553
						GLYMA04G36480.1	3847.GLYMA04G36480.1	http://smart.embl.de/smart/DD2.cgi?smart=194:Pfam_PMSR(28|182)+	Uncharacterized protein	100527085	100527085	ACU16127.1	BT091899	BT091899	BT091899	C6T389	C6T389	C6T389_SOYBN	C6T389_SOYBN	C6T389_SOYBN	GLYMA04G36480	GLYMA04G36480.1	GLYMA04G36480.1	LOC100527085	LOC100527085	NM_001251541.2	NP_001238470.1	NP_001238470.1	NP_001238470.1	UPI0001B153BA	Uncharacterized protein	Uncharacterized protein	gmx:100527085
GM_D0_CDH vs C_D0_CDH						GLYMA05G14430.2	3847.GLYMA05G14430.2	http://smart.embl.de/smart/DDt.cgi?smart=225:	Uncharacterized protein	ACU17473.1	BT093098	BT093098	BT093098	C6T6N1	C6T6N1	C6T6N1_SOYBN	C6T6N1_SOYBN	C6T6N1_SOYBN	GLYMA05G14430	GLYMA05G14430.2	GLYMA05G14430.2	GLYMA05G14430.3	I1K1Y0_SOYBN	K7KP00	K7KP00_SOYBN	K7KP01	K7KP01_SOYBN	Putative uncharacterized protein	Putative uncharacterized protein	Uncharacterized protein
	log2(FC)	p.ajusted	#NOME?			GLYMA06G01780.1	3847.GLYMA06G01780.1	http://smart.embl.de/smart/DDt.cgi?smart=167:	Uncharacterized protein	100527917	100527917	ACU17142.1	BT092814	BT092814	BT092814	C6T5V0	C6T5V0	C6T5V0_SOYBN	C6T5V0_SOYBN	C6T5V0_SOYBN	GLYMA06G01780	GLYMA06G01780.1	GLYMA06G01780.1	LOC100527917	LOC100527917	NM_001248682.1	NP_001235611.1	NP_001235611.1	NP_001235611.1	UPI0001B15F83	Uncharacterized protein	Uncharacterized protein	gmx:100527917
A0A0R0K474	-3,466	0.00030883	35.103			GLYMA06G45160.1	3847.GLYMA06G45160.1	http://smart.embl.de/smart/DD2.cgi?smart=306:COIL(72|110)+Pfam_SCAMP(114|288)+	Uncharacterized protein	100814913	100814913	ACU18932.1	BT094622	BT094622	BT094622	C6TAT0	C6TAT0	C6TAT0_SOYBN	C6TAT0_SOYBN	C6TAT0_SOYBN	GLYMA06G45160	GLYMA06G45160.1	GLYMA06G45160.1	I1KF52	I1KF52	I1KF52_SOYBN	I1KF52_SOYBN	I1KF52_SOYBN	I1LRY4	I1LRY4_SOYBN	I1LRY5	I1LRY5_SOYBN	LOC100814913	Putative uncharacterized protein	Putative uncharacterized protein	UPI000233A5FA	Uncharacterized protein	Uncharacterized protein	XM_003527400.1	XM_003527401.1	XP_003527448.1	XP_003527448.1	XP_003527448.1	XP_003527449.1	gmx:100814913
K7KP01	3,044	0.00030883	35.103			GLYMA07G06580.1	3847.GLYMA07G06580.1	http://smart.embl.de/smart/DD2.cgi?smart=298:Pfam_Ribosomal_L18p(26|172)+Pfam_Ribosomal_L18_c(191|283)+	Uncharacterized protein	100817746	100817746	GLYMA07G06580	GLYMA07G06580.1	GLYMA07G06580.1	GLYMA07G06580.2	GLYMA07G06580.3	GLYMA07G06580.4	I1KHZ4	I1KHZ4	I1KHZ4_SOYBN	I1KHZ4_SOYBN	I1KHZ4_SOYBN	I1KHZ5	I1KHZ5	I1KHZ5_SOYBN	I1KHZ5_SOYBN	I1KHZ5_SOYBN	K7KZX8	K7KZX8_SOYBN	K7KZX9	K7KZX9_SOYBN	LOC100817746	LOC100817746	UPI0002337ECF	UPI00023C73CA	Uncharacterized protein	Uncharacterized protein	XM_003528762.1	XP_003528810.1	XP_003528810.1	XP_003528810.1	gmx:100806604	gmx:100817746
C6TFQ0	-3,145	0.00052297	32.815			GLYMA07G06590.1	3847.GLYMA07G06590.1	http://smart.embl.de/smart/DD2.cgi?smart=298:Pfam_Ribosomal_L18p(26|172)+Pfam_Ribosomal_L18_c(191|283)+	Uncharacterized protein	100818819	100818819	GLYMA07G06590	GLYMA07G06590.1	GLYMA07G06590.1	GLYMA07G06590.2	I1KHZ6	I1KHZ6	I1KHZ6_SOYBN	I1KHZ6_SOYBN	I1KHZ6_SOYBN	K7KZY0	K7KZY0_SOYBN	LOC100818819	LOC100818819	UPI0002337ED1	Uncharacterized protein	Uncharacterized protein	XM_003528764.1	XP_003528812.1	XP_003528812.1	XP_003528812.1	gmx:100818819
I1KF52	-3,"118	0.00052297	32.815			CYP74A1	3847.GLYMA07G21100.1	http://smart.embl.de/smart/DD2.cgi?smart=522:Pfam_p450(345|519)+	Cytochrome P450 monooxygenase CYP74A1	Uncharacterized protein ""	ABC68416.1	CYP74A1	CYP74A1	CYP74A1	CYP74A1	CYP74A1	Cytochrome P450 monooxygenase CYP74A1	Cytochrome P450 monooxygenase CYP74A1	DQ340253	DQ340253	DQ340253	GLYMA07G21100	GLYMA07G21100.1	GLYMA07G21100.1	GLYMA07G21100.2	I1KKQ1	I1KKQ1_SOYBN	I1KKQ2	I1KKQ2	I1KKQ2_SOYBN	I1KKQ2_SOYBN	I1KKQ2_SOYBN	Q2LAJ5	Q2LAJ5	Q2LAJ5_SOYBN	Q2LAJ5_SOYBN	Q2LAJ5_SOYBN	Uncharacterized protein	Uncharacterized protein	XM_003530291.1	XP_003530339.1	gmx:100801764
