# Supplementary material for: Proteomic Profile of Glyphosate-Resistant Soybean under Combined Herbicide and Drought Stress Conditions
Source: Plants (Basel). 2021 Nov 5;10(11):2381. doi: 10.3390/plants10112381 (PMC8622064; doi:10.3390/plants10112381)
Supplement: Supplementary file 1 [file plants-10-02381-s001.zip › Supp Table S2 final.csv]

Supplementary Table S2. List of statistically significant proteins in the comparative analysis between genetically modified soybean and control under herbicide application conditions. Information on protein hits for the enriched pathways are also available.
GM_DME_SDH vs GM_D0_SDH							KEGG
	FC	log2(FC)	p.ajusted	#NOME?			#pathway ID	pathway description	observed gene count	false discovery rate	matching proteins in your network (IDs)	matching proteins in your network (labels)
I1LGZ4	88.066	31.386	0.0026255	25.808			3010	Ribosome	8	8.05e-09	GLYMA05G34350.1	GLYMA05G35030.1	GLYMA07G33800.1	GLYMA07G39980.1	GLYMA08G04690.1	GLYMA08G05290.1	GLYMA17G00820.1	GLYMA20G21190.1	GLYMA05G34350.1	GLYMA05G35030.1	GLYMA07G33800.1	GLYMA07G39980.1	GLYMA08G04690.1	GLYMA08G05290.1	GLYMA17G00820.1	GLYMA20G21190.1
K7LJR9	0.10484	-32.538	0.014564	18.367
A0A0R0EDH2	0.090478	-34.663	0.026336	15.795			Protein annotation String network
I1L7L2	91.564	31.948	0.026336	15.795			#node	identifier	domain_summary_url	annotation	other_names_and_aliases
K7LGF2	67.777	27.608	0.026336	15.795			GLYMA02G11540.1	3847.GLYMA02G11540.1	http://smart.embl.de/smart/DD2.cgi?smart=156:Pfam_Ribosomal_S9(24|156)+	Uncharacterized protein	100812117	100812117	GLYMA02G11540	GLYMA02G11540.1	GLYMA02G11540.1	I1JE09	I1JE09	I1JE09_SOYBN	I1JE09_SOYBN	I1JE09_SOYBN	LOC100812117	LOC100812117	UPI0001BA86C0	Uncharacterized protein	Uncharacterized protein	XM_003518655.1	XP_003518703.1	XP_003518703.1	XP_003518703.1	gmx:100812117
K7MTK7	0.14759	-27.604	0.026336	15.795			GLYMA03G40110.1	3847.GLYMA03G40110.1	http://smart.embl.de/smart/DD2.cgi?smart=150:Pfam_Ribosomal_S11(28|146)+	Uncharacterized protein	100499665	100780604	100785807	100786325	100787077	ACU13167.1	ACU21183.1	BT089087	BT089087	BT096999	BT096999	C6SV94	C6SV94_SOYBN	C6SV94_SOYBN	GLYMA03G40110	GLYMA03G40110.1	GLYMA03G40110.1	I1JRG6_SOYBN	I1JRG7_SOYBN	LOC100499665	LOC100780604	LOC100785807	LOC100786325	LOC100787077	NM_001251081.1	NP_001238010.1	NP_001238010.1	UPI0001AE621A	Uncharacterized protein	XP_003521723.1	XP_003542930.1	XP_003554671.1	XP_003554672.1
A0A0R0I760	10.277	33.613	0.040054	13.974			GLYMA05G14430.2	3847.GLYMA05G14430.2	http://smart.embl.de/smart/DDt.cgi?smart=225:	Uncharacterized protein	ACU17473.1	BT093098	BT093098	BT093098	C6T6N1	C6T6N1	C6T6N1_SOYBN	C6T6N1_SOYBN	C6T6N1_SOYBN	GLYMA05G14430	GLYMA05G14430.2	GLYMA05G14430.2	GLYMA05G14430.3	I1K1Y0_SOYBN	K7KP00	K7KP00_SOYBN	K7KP01	K7KP01_SOYBN	Putative uncharacterized protein	Putative uncharacterized protein	Uncharacterized protein
;;;;;;;LOC548028;3847.GLYMA05G25970.1;http://smart.embl.de/smart/DD2.cgi?smart=469:Pfam_ketoacyl-synt(56|303)+Pfam_Ketoacyl-synt_C(311|425)+;"Beta-ketoacyl-ACP synthetase I-2; Uncharacterized protein ";548028;548028;AAF61731.1;AF243183;AF243183;AF243183;Beta-ketoacyl-ACP synthetase I-2;Beta-ketoacyl-ACP synthetase I-2;EC:2.3.1.179;GLYMA05G25970;GLYMA05G25970.1;GLYMA05G25970.1;LOC548028;LOC548028;…
GM_DMA_SDH vs GM_D0_SDH							GLYMA05G34350.1	3847.GLYMA05G34350.1	http://smart.embl.de/smart/DD2.cgi?smart=157:Pfam_Ribosomal_S9(25|157)+	Uncharacterized protein	100527911	100527911	ACU17122.1	BT092804	BT092804	BT092804	C6T5U0	C6T5U0	C6T5U0_SOYBN	C6T5U0_SOYBN	C6T5U0_SOYBN	GLYMA05G34350	GLYMA05G34350.1	GLYMA05G34350.1	LOC100527911	LOC100527911	NM_001248604.2	NP_001235533.1	NP_001235533.1	NP_001235533.1	UPI0001B15F79	Uncharacterized protein	Uncharacterized protein	gmx:100527911
	FC	log2(FC)	p.ajusted	#NOME?			GLYMA05G35030.1	3847.GLYMA05G35030.1	http://smart.embl.de/smart/DD2.cgi?smart=155:Pfam_Ribosomal_S19(57|138)+	Uncharacterized protein	100499781	100499781	ACU13586.1	BT089506	BT089506	BT089506	C6SWG3	C6SWG3	C6SWG3_SOYBN	C6SWG3_SOYBN	C6SWG3_SOYBN	GLYMA05G35030	GLYMA05G35030.1	GLYMA05G35030.1	LOC100499781	LOC100499781	NM_001249021.2	NP_001235950.1	NP_001235950.1	NP_001235950.1	UPI0001B14F00	Uncharacterized protein	Uncharacterized protein	gmx:100499781
C6TI51	0.10933	-31.932	0.0032011	24.947			GLYMA06G14620.1	3847.GLYMA06G14620.1	http://smart.embl.de/smart/DD2.cgi?smart=339:TRANS(111|133)+TRANS(148|170)+COIL(301|337)+	Uncharacterized protein	100819345	100819345	GLYMA06G14620	GLYMA06G14620.1	GLYMA06G14620.1	I1KB56	I1KB56	I1KB56_SOYBN	I1KB56_SOYBN	I1KB56_SOYBN	LOC100819345	LOC100819345	UPI0002339FD3	Uncharacterized protein	Uncharacterized protein	XM_003526743.1	XP_003526791.1	XP_003526791.1	XP_003526791.1	gmx:100819345
C6SV94	0.11069	-31.754	0.0041307	2.384			GLYMA06G37970.1	3847.GLYMA06G37970.1	http://smart.embl.de/smart/DD2.cgi?smart=169:Pfam_Thioredoxin_9(53|167)+Pfam_Thioredoxin(65|168)+Pfam_Thioredoxin_2(78|165)+	Uncharacterized protein	100802971	100802971	GLYMA06G37970	GLYMA06G37970.1	GLYMA06G37970.1	I1KDX9	I1KDX9	I1KDX9_SOYBN	I1KDX9_SOYBN	I1KDX9_SOYBN	LOC100802971	LOC100802971	UPI0001BA86BD	Uncharacterized protein	Uncharacterized protein	XM_003527210.1	XP_003527258.1	XP_003527258.1	XP_003527258.1	gmx:100802971
K7KP01	0.10703	-32.239	0.0054995	22.597			GLYMA07G33800.1	3847.GLYMA07G33800.1	http://smart.embl.de/smart/DD2.cgi?smart=156:Pfam_Ribosomal_S9(24|156)+	Uncharacterized protein	100779794	100779794	GLYMA07G33800	GLYMA07G33800.1	GLYMA07G33800.1	I1KM19	I1KM19	I1KM19_SOYBN	I1KM19_SOYBN	I1KM19_SOYBN	LOC100779794	LOC100779794	UPI0001BA811D	Uncharacterized protein	Uncharacterized protein	XM_003529356.1	XP_003529404.1	XP_003529404.1	XP_003529404.1	gmx:100779794
K7L8F3	87.467	31.287	0.0054995	22.597			GLYMA07G39980.1	3847.GLYMA07G39980.1	http://smart.embl.de/smart/DD2.cgi?smart=158:Pfam_Ribosomal_S19(60|141)+	Uncharacterized protein	100801408	100801408	GLYMA07G39980	GLYMA07G39980.1	GLYMA07G39980.1	I1KNN1	I1KNN1	I1KNN1_SOYBN	I1KNN1_SOYBN	I1KNN1_SOYBN	I1MQW2	I1MQW2	I1MQW2_SOYBN	I1MQW2_SOYBN	I1MQW2_SOYBN	LOC100801408	LOC100801408	UPI0002339209	Uncharacterized protein	Uncharacterized protein	XM_003529636.1	XP_003529684.1	XP_003529684.1	XP_003529684.1	gmx:100801408
I1MHG0	86.146	31.068	0.0054995	22.597			GLYMA08G04690.1	3847.GLYMA08G04690.1	http://smart.embl.de/smart/DD2.cgi?smart=166:Pfam_Ribosomal_S19(68|149)+	Uncharacterized protein	100499657	100499657	ACU13136.1	BT089055	BT089055	BT089055	C6SV63	C6SV63	C6SV63_SOYBN	C6SV63_SOYBN	C6SV63_SOYBN	GLYMA08G04690	GLYMA08G04690.1	GLYMA08G04690.1	GLYMA08G04690.2	I1KQ68	I1KQ68	I1KQ68_SOYBN	I1KQ68_SOYBN	I1KQ68_SOYBN	I1KQ69	I1KQ69	I1KQ69_SOYBN	I1KQ69_SOYBN	I1KQ69_SOYBN	LOC100499657	LOC100499657	NM_001250939.2	NP_001237868.1	NP_001237868.1	NP_001237868.1	Putative uncharacterized protein	Putative uncharacterized protein	UPI00023C64CD	UPI00023C64CE	Uncharacterized protein	Uncharacterized protein	gmx:100499657
C6SXZ4	0.11738	-30.908	0.0054995	22.597			GLYMA08G05290.1	3847.GLYMA08G05290.1	http://smart.embl.de/smart/DD2.cgi?smart=155:Pfam_Ribosomal_S9(23|155)+	Uncharacterized protein	100816874	100816874	GLYMA08G05290	GLYMA08G05290.1	GLYMA08G05290.1	I1KQE3	I1KQE3	I1KQE3_SOYBN	I1KQE3_SOYBN	I1KQE3_SOYBN	LOC100816874	LOC100816874	UPI0001BA8416	Uncharacterized protein	Uncharacterized protein	XM_003530884.1	XP_003530932.1	XP_003530932.1	XP_003530932.1	gmx:100816874
Q6YGT9	0.12093	-30.477	0.0056886	2.245			GLYMA08G06840.1	3847.GLYMA08G06840.1	http://smart.embl.de/smart/DD2.cgi?smart=316:Pfam_Aldo_ket_red(15|302)+	Uncharacterized protein	100809400	100809400	ACU21503.1	BT097329	BT097329	BT097329	C6TI51	C6TI51	C6TI51_SOYBN	C6TI51_SOYBN	C6TI51_SOYBN	EC:1.1.1.122	GLYMA08G06840	GLYMA08G06840.1	GLYMA08G06840.1	LOC100809400	LOC100809400	NM_001254312.1	NP_001241241.1	NP_001241241.1	NP_001241241.1	UPI0001B169C1	Uncharacterized protein	Uncharacterized protein	gmx:100809400
I1LGZ4	73.934	28.862	0.0071166	21.477			GLYMA08G25673.1	3847.GLYMA08G25673.1	http://smart.embl.de/smart/DD2.cgi?smart=420:Pfam_FeoB_N(54|158)+Pfam_MMR_HSR1(55|294)+Pfam_YchF-GTPase_C(336|419)+	Putative uncharacterized protein	100500688	ACU15830.1	BT091634	BT091634	BT091634	C6T2H5	C6T2H5	C6T2H5_SOYBN	C6T2H5_SOYBN	C6T2H5_SOYBN	GLYMA08G25673	GLYMA08G25673.1	GLYMA08G25673.1	K7L8F3	K7L8F3_SOYBN	LOC100500688	LOC100500688	Putative uncharacterized protein	Putative uncharacterized protein	UPI0002337C9E	Uncharacterized protein	XM_003531771.1	XP_003531819.1	XP_003531819.1	gmx:100500688
Q9M507	0.10337	-32.741	0.01046	19.805			GLYMA09G32550.1	3847.GLYMA09G32550.1	http://smart.embl.de/smart/DD2.cgi?smart=206:Pfam_RNA_pol_Rpb5_N(2|91)+Pfam_RNA_pol_Rpb5_C(133|206)+	Uncharacterized protein	100306098	100306098	ACU14117.1	BT090041	BT090041	BT090041	C6SXZ4	C6SXZ4	C6SXZ4_SOYBN	C6SXZ4_SOYBN	C6SXZ4_SOYBN	GLYMA09G32550	GLYMA09G32550.1	GLYMA09G32550.1	LOC100306098	LOC100306098	NM_001250568.2	NP_001237497.1	NP_001237497.1	NP_001237497.1	UPI0001B1558B	Uncharacterized protein	Uncharacterized protein	gmx:100306098
I1KDX9	78.538	29.734	0.01046	19.805			GLYMA09G40950.2	3847.GLYMA09G40950.2	http://smart.embl.de/smart/DD2.cgi?smart=634:COIL(147|162)+COIL(231|313)+COIL(387|488)+	Uncharacterized protein	GLYMA09G40950	GLYMA09G40950.10	GLYMA09G40950.2	GLYMA09G40950.2	GLYMA09G40950.3	GLYMA09G40950.4	GLYMA09G40950.5	GLYMA09G40950.6	GLYMA09G40950.7	GLYMA09G40950.8	GLYMA09G40950.9	K7LGE8	K7LGE8_SOYBN	K7LGE9	K7LGE9_SOYBN	K7LGF2	K7LGF2_SOYBN	Uncharacterized protein
I1LAA1	0.12997	-29.438	0.014347	18.432			GLYMA10G01260.3	3847.GLYMA10G01260.3	http://smart.embl.de/smart/DD2.cgi?smart=213:Pfam_Polyketide_cyc(88|166)+	Uncharacterized protein	BT098179	C6TKG7	C6TKG7_SOYBN	GLYMA10G01260	GLYMA10G01260.3	GLYMA10G01260.3	GLYMA10G01260.4	GLYMA10G01260.5	GLYMA10G01260.6	I1L7L2	I1L7L2	I1L7L2_SOYBN	I1L7L2_SOYBN	I1L7L2_SOYBN	K7LGS8	K7LGS8_SOYBN	Putative uncharacterized protein	UPI00023C8D61	Uncharacterized protein	Uncharacterized protein	gmx:100816743
C6SVM4	66.169	27.261	0.014347	18.432			GLYMA10G20570.1	3847.GLYMA10G20570.1	http://smart.embl.de/smart/DD2.cgi?smart=1384:Pfam_DUF3479(81|243)+Pfam_CobN-Mg_chel(245|1366)+	Uncharacterized protein	100806079	100806079	EC:6.6.1.1	GLYMA10G20570	GLYMA10G20570.1	GLYMA10G20570.1	I1LAA1	I1LAA1	I1LAA1_SOYBN	I1LAA1_SOYBN	I1LAA1_SOYBN	LOC100806079	LOC100806079	UPI000233C33C	Uncharacterized protein	Uncharacterized protein	XM_003535874.1	XP_003535922.1	XP_003535922.1	XP_003535922.1	gmx:100806079
K7LQS7	62.048	26.334	0.016017	17.954			GLYMA10G30420.2	3847.GLYMA10G30420.2	http://smart.embl.de/smart/DD2.cgi?smart=136:Pfam_MttA_Hcf106(54|131)+	Uncharacterized protein	100500409	100500409	ACU15483.1	BT091339	BT091339	BT091339	C6T1N3	C6T1N3	C6T1N3_SOYBN	C6T1N3_SOYBN	C6T1N3_SOYBN	GLYMA10G30420	GLYMA10G30420.2	GLYMA10G30420.2	GLYMA10G30420.3	I1LBL5_SOYBN	K7LJR9	K7LJR9_SOYBN	LOC100500409	LOC100500409	NM_001250679.1	NP_001237608.1	NP_001237608.1	NP_001237608.1	Putative uncharacterized protein	Putative uncharacterized protein	UPI0001BA8207	Uncharacterized protein	gmx:100500409
I1KB56	0.12553	-29.939	0.01825	17.387			GLYMA11G04450.1	3847.GLYMA11G04450.1	http://smart.embl.de/smart/DD2.cgi?smart=283:Pfam_Tetraspannin(6|148)+TRANS(165|187)+	Uncharacterized protein	100815033	100815033	GLYMA11G04450	GLYMA11G04450.1	GLYMA11G04450.1	I1LGZ4	I1LGZ4	I1LGZ4_SOYBN	I1LGZ4_SOYBN	I1LGZ4_SOYBN	LOC100815033	LOC100815033	UPI000233CCF1	Uncharacterized protein	Uncharacterized protein	XM_003539107.1	XP_003539155.1	XP_003539155.1	XP_003539155.1	gmx:100815033
I1LUR9	0.077247	-36.944	0.042062	13.761			GLYMA11G26491.1	3847.GLYMA11G26491.1	http://smart.embl.de/smart/DD2.cgi?smart=92:Pfam_TSP9(18|91)+	uncharacterized LOC100789683	100789683	GLYMA11G26491	GLYMA11G26491.1	GLYMA11G26491.1	K7LQS7	K7LQS7_SOYBN	LOC100789683	LOC100789683	UPI000233C9B6	Uncharacterized protein	XP_003538289.1	XP_003538289.1	gmx:100789683
A0A0R0I760	89.513	31.621	0.047182	13.262			GLYMA12G34320.1	3847.GLYMA12G34320.1	http://smart.embl.de/smart/DD2.cgi?smart=250:Pfam_PsbQ(39|244)+	Uncharacterized protein	100814163	100814163	GLYMA12G34320	GLYMA12G34320.1	GLYMA12G34320.1	I1LUR9	I1LUR9	I1LUR9_SOYBN	I1LUR9_SOYBN	I1LUR9_SOYBN	LOC100814163	LOC100814163	UPI000233C8B1	Uncharacterized protein	Uncharacterized protein	XM_003540374.1	XP_003540422.1	XP_003540422.1	XP_003540422.1	gmx:100814163
							GLYMA15G19580.1	3847.GLYMA15G19580.1	http://smart.embl.de/smart/DD2.cgi?smart=354:SIGNAL(1|22)+Inhibitor_I29(55|111)+Pept_C1(137|352)+	Uncharacterized protein	100170694	100170694	ABR26679.1	B1NC19	B1NC19	B1NC19_SOYBN	B1NC19_SOYBN	B1NC19_SOYBN	C01.041	EF440354	EF440354	EF440354	GLYMA15G19580	GLYMA15G19580.1	GLYMA15G19580.1	GLYMA15G19580.2	I1MHG0	I1MHG0	I1MHG0_SOYBN	I1MHG0_SOYBN	I1MHG0_SOYBN	I1MHG1	I1MHG1	I1MHG1_SOYBN	I1MHG1_SOYBN	I1MHG1_SOYBN	LOC100170694	LOC100170694	NM_001250891.1	NP_001237820.1	NP_001237820.1	NP_001237820.1	Putative cysteine protease	Putative cysteine protease	UPI00023D1C44	UPI00023D1C45	Uncharacterized protein	Uncharacterized protein	gmx:100170694
							GLYMA16G31290.1	3847.GLYMA16G31290.1	http://smart.embl.de/smart/DD2.cgi?smart=205:Pfam_Remorin_N(35|91)+Pfam_Remorin_C(91|202)+	Uncharacterized protein	100499700	100499700	ACU13297.1	BT089217	BT089217	BT089217	C6SVM4	C6SVM4	C6SVM4_SOYBN	C6SVM4_SOYBN	C6SVM4_SOYBN	GLYMA16G31290	GLYMA16G31290.1	GLYMA16G31290.1	LOC100499700	LOC100499700	NM_001251636.1	NP_001238565.1	NP_001238565.1	NP_001238565.1	UPI0001B1575F	Uncharacterized protein	Uncharacterized protein	gmx:100499700
							GLYMA17G00820.1	3847.GLYMA17G00820.1	http://smart.embl.de/smart/DD2.cgi?smart=155:Pfam_Ribosomal_S19(57|138)+	Uncharacterized protein	100777379	100777379	ACU19476.1	BT095206	BT095206	BT095206	C6TCC4	C6TCC4	C6TCC4_SOYBN	C6TCC4_SOYBN	C6TCC4_SOYBN	GLYMA17G00820	GLYMA17G00820.1	GLYMA17G00820.1	GLYMA17G00820.2	I1MQW1	I1MQW1	I1MQW1_SOYBN	I1MQW1_SOYBN	I1MQW1_SOYBN	LOC100777379	LOC100777379	Putative uncharacterized protein	Putative uncharacterized protein	UPI0001BA842C	UPI00023D540E	Uncharacterized protein	Uncharacterized protein	XM_003550947.1	XM_003550948.1	XP_003550995.1	XP_003550995.1	XP_003550995.1	XP_003550996.1	XP_003550996.1	XP_003550996.1	gmx:100777379
							PAP3	3847.GLYMA17G11790.1	http://smart.embl.de/smart/DD2.cgi?smart=512:TRANS(36|55)+Pfam_PhoD(97|291)+Pfam_Metallophos(193|391)+Pfam_Metallophos_C(416|482)+	Uncharacterized protein	547708	547708	AAN85416.1	AAN85417.1	AAN85418.1	AAN85419.1	AAN85420.1	ADM32497.1	AY151271	AY151271	AY151271	AY151272	AY151272	AY151272	AY151273	AY151273	AY151273	AY151274	AY151274	AY151274	AY151275	AY151275	AY151275	GLYMA17G11790	GLYMA17G11790.1	GLYMA17G11790.1	GLYMA17G11790.2	GLYMA17G11790.4	GQ422778	GQ422778	GQ422778	I1MU35	I1MU35	I1MU35_SOYBN	I1MU35_SOYBN	I1MU35_SOYBN	I1MU36	I1MU36	I1MU36_SOYBN
							GLYMA17G29350.2	3847.GLYMA17G29350.2	http://smart.embl.de/smart/DD2.cgi?smart=92:Pfam_Ribosomal_S19(2|82)+	Uncharacterized protein	GLYMA17G29350	GLYMA17G29350.2	GLYMA17G29350.2	I1MWG1_SOYBN	K7MMR3	K7MMR3_SOYBN	Uncharacterized protein
							GLYMA18G43240.2	3847.GLYMA18G43240.2	http://smart.embl.de/smart/DD2.cgi?smart=483:Pfam_Acyl-CoA_dh_N(102|213)+Pfam_Acyl-CoA_dh_M(217|269)+Pfam_Acyl-CoA_dh_1(323|469)+	Uncharacterized protein	EC:1.3.3.6	GLYMA18G43240	GLYMA18G43240.2	GLYMA18G43240.2	GLYMA18G43240.3	GLYMA18G43240.4	GLYMA18G43240.5	GLYMA18G43240.6	GLYMA18G43240.7	I1N2Y8_SOYBN	K7MTK3	K7MTK3_SOYBN	K7MTK4	K7MTK4_SOYBN	K7MTK5	K7MTK5_SOYBN	K7MTK6	K7MTK6_SOYBN	K7MTK7	K7MTK7_SOYBN	LOC100777033	LOC100777033	LOC100784451	LOC100784451	Uncharacterized protein	XM_003529112.1	XM_003552209.1	XP_003529160.1	XP_003552257.1	gmx:100777033	gmx:100784451
							GLYMA20G21190.1	3847.GLYMA20G21190.1	http://smart.embl.de/smart/DD2.cgi?smart=236:KH(42|111)+	Putative uncharacterized protein	100499737	BT089358	C6SW15	C6SW15_SOYBN	GLYMA20G21190	GLYMA20G21190.1	GLYMA20G21190.1	LOC100499737	LOC100799156	NM_001248397.1	NP_001235326.1	NP_001235326.1	Putative uncharacterized protein	gmx:100499737	gmx:100799156
[truncated: 28 more columns]
