# Supplementary material for: Proteomic Profile of Glyphosate-Resistant Soybean under Combined Herbicide and Drought Stress Conditions
Source: Plants (Basel). 2021 Nov 5;10(11):2381. doi: 10.3390/plants10112381 (PMC8622064; doi:10.3390/plants10112381)
Supplement: Supplementary file 1 [file plants-10-02381-s001.zip › Supp Table S3 final.csv]

Supplementary Table S3. List of statistically significant proteins in the comparative analysis between genetically modified soybean and control under drought stress conditions. Information on protein hits for the enriched pathways are also available.
GM_D0_SDH vs GM_D0_CDH							KEGG
	FC	log2(FC)	p.ajusted	#NOME?			#pathway ID	pathway description	observed gene count	false discovery rate	matching proteins in your network (IDs)	matching proteins in your network (labels)
K7KC62	8.693	31.199	0.00042334	33.733			920	Sulfur metabolism	5	1.54e-05	GLYMA05G22440.4	GLYMA11G05140.1	GLYMA13G06940.1	GLYMA16G04530.1	GLYMA19G28900.4	GLYMA05G22440.4	GLYMA11G05140.1	GLYMA13G06940.1	GLYMA16G04530.1	GLYMA19G28900.4
I1NAC7	88.147	31.399	0.00065921	3.181			3010	Ribosome	9	1.95e-05	GLYMA08G17290.1	GLYMA08G41280.1	GLYMA09G39130.2	GLYMA15G01950.1	GLYMA15G41870.1	GLYMA16G27770.2	GLYMA16G31250.1	GLYMA18G47200.1	GLYMA20G24990.1	GLYMA08G17290.1	GLYMA08G41280.1	GLYMA09G39130.2	GLYMA15G01950.1	GLYMA15G41870.1	GLYMA16G27770.2	GLYMA16G31250.1	GLYMA18G47200.1	GLYMA20G24990.1
A0A0R0HSJ1	0.10591	-3.239	0.0011581	29.363			1100	Metabolic pathways	19	0.000577	GLYMA02G07340.1	GLYMA02G37080.1	GLYMA02G38160.3	GLYMA02G43560.1	GLYMA05G22440.4	GLYMA07G02640.1	GLYMA07G03610.1	GLYMA11G05140.1	GLYMA11G13070.1	GLYMA13G06940.1	GLYMA13G35236.1	GLYMA14G39140.1	GLYMA16G04530.1	GLYMA16G06850.1	GLYMA16G33870.1	GLYMA18G42325.1	GLYMA18G43240.2	GLYMA19G28900.4	GLYMA20G31980.1	ACCA-3	CYP74A2	GLYMA02G07340.1	GLYMA02G37080.1	GLYMA02G38160.3	GLYMA02G43560.1	GLYMA05G22440.4	GLYMA07G02640.1	GLYMA07G03610.1	GLYMA11G05140.1	GLYMA13G06940.1	GLYMA13G35236.1	GLYMA14G39140.1	GLYMA16G04530.1	GLYMA16G06850.1	GLYMA16G33870.1	GLYMA18G43240.2	GLYMA19G28900.4	GLYMA20G31980.1
K7MHP3	81.095	30.196	0.0017155	27.656			230	Purine metabolism	5	0.00489	GLYMA05G22440.4	GLYMA11G05140.1	GLYMA13G06940.1	GLYMA16G04530.1	GLYMA19G28900.4	GLYMA05G22440.4	GLYMA11G05140.1	GLYMA13G06940.1	GLYMA16G04530.1	GLYMA19G28900.4
I1KDX9	88.453	31.449	0.0019821	27.029			1110	Biosynthesis of secondary metabolites	11	0.012	GLYMA02G37080.1	GLYMA02G38160.3	GLYMA02G43560.1	GLYMA03G01630.2	GLYMA04G02271.1	GLYMA07G03610.1	GLYMA14G39140.1	GLYMA16G06850.1	GLYMA16G33870.1	GLYMA18G42325.1	GLYMA20G31980.1	ACCA-3	GLYMA02G37080.1	GLYMA02G38160.3	GLYMA02G43560.1	GLYMA03G01630.2	GLYMA07G03610.1	GLYMA14G39140.1	GLYMA16G06850.1	GLYMA16G33870.1	GLYMA20G31980.1	SMT2-1
I1MBR7	0.12249	-30.293	0.0058818	22.305
I1L4H0	80.833	3.015	0.0058818	22.305			Protein annotation nodes
I1KH38	7.491	29.052	0.0058818	22.305			#node	identifier	domain_summary_url	annotation	other_names_and_aliases
K7MTK7	0.15094	-27.279	0.0058818	22.305			GLYMA01G02150.1	3847.GLYMA01G02150.1	http://smart.embl.de/smart/DD2.cgi?smart=289:RRM(81|153)+RRM(178|252)+	Uncharacterized protein	100793319	100793319	ACU20232.1	BT096003	BT096003	BT096003	C6TEI0	C6TEI0	C6TEI0_SOYBN	C6TEI0_SOYBN	C6TEI0_SOYBN	GLYMA01G02150	GLYMA01G02150.1	GLYMA01G02150.1	I1J4U7	I1J4U7	I1J4U7_SOYBN	I1J4U7_SOYBN	I1J4U7_SOYBN	LOC100793319	LOC100793319	NM_001255879.2	NP_001242808.1	NP_001242808.1	NP_001242808.1	Putative uncharacterized protein	Putative uncharacterized protein	UPI00023377E5	Uncharacterized protein	Uncharacterized protein	gmx:100793319
K7K2S8	63.127	26.583	0.0075002	21.249			GLYMA01G04820.1	3847.GLYMA01G04820.1	http://smart.embl.de/smart/DDt.cgi?smart=446:	Uncharacterized protein	100819759	100819759	GLYMA01G04820	GLYMA01G04820.1	GLYMA01G04820.1	I1J5J5	I1J5J5	I1J5J5_SOYBN	I1J5J5_SOYBN	I1J5J5_SOYBN	LOC100819759	LOC100819759	UPI0002337714	Uncharacterized protein	Uncharacterized protein	XM_003517869.1	XP_003517917.1	XP_003517917.1	XP_003517917.1	gmx:100819759
C6T5V0	0.098917	-33.376	0.0097551	20.108			GLYMA01G07641.1	3847.GLYMA01G07641.1	http://smart.embl.de/smart/DD2.cgi?smart=795:S_TKc(211|465)+	Uncharacterized protein	100784666	GLYMA01G07641	GLYMA01G07641.1	GLYMA01G07641.1	I1J623_SOYBN	I1J624_SOYBN	I1JEG8	I1JEG8_SOYBN	I1JEG8_SOYBN	K7K255	K7K255_SOYBN	LOC100784666	LOC100784666	UPI000233750C	Uncharacterized protein	Uncharacterized protein	XM_003517799.1	XP_003517847.1	XP_003517847.1	gmx:100784666
K7LVE3	82.089	30.372	0.012745	18.947			GLYMA01G22620.1	3847.GLYMA01G22620.1	http://smart.embl.de/smart/DD2.cgi?smart=968:COIL(29|58)+COIL(97|320)+COIL(532|555)+	Uncharacterized protein	GLYMA01G22620	GLYMA01G22620.1	GLYMA01G22620.1	I1J6R6	I1J6R6	I1J6R6_SOYBN	I1J6R6_SOYBN	I1J6R6_SOYBN	LOC100802696	LOC100802696	Uncharacterized protein	Uncharacterized protein	XP_003518014.1	gmx:100802696
A0A0R0K474	0.092873	-34.286	0.015041	18.227			GLYMA01G22630.3	3847.GLYMA01G22630.3	http://smart.embl.de/smart/DD2.cgi?smart=535:TRANS(60|82)+COIL(433|512)+	Uncharacterized protein	100803220	GLYMA01G22630	GLYMA01G22630.3	GLYMA01G22630.3	GLYMA01G22630.4	I1J6R7_SOYBN	I1J6R8_SOYBN	K7K2S7	K7K2S7_SOYBN	K7K2S8	K7K2S8_SOYBN	LOC100803220	LOC100803220	UPI0002337B2D	Uncharacterized protein	XM_003517967.1	XP_003518015.1	XP_003518015.1	gmx:100803220
A0A0R0I760	11.107	34.734	0.016307	17.876			GLYMA01G44850.1	3847.GLYMA01G44850.1	http://smart.embl.de/smart/DD2.cgi?smart=147:Pfam_Fer2(50|124)+	Uncharacterized protein	100500300	100500300	ACU15338.1	BT091216	BT091216	BT091216	C6T1B0	C6T1B0	C6T1B0_SOYBN	C6T1B0_SOYBN	C6T1B0_SOYBN	GLYMA01G44850	GLYMA01G44850.1	GLYMA01G44850.1	LOC100500300	LOC100500300	NM_001249131.2	NP_001236060.1	NP_001236060.1	NP_001236060.1	UPI0001B157C4	Uncharacterized protein	Uncharacterized protein	XM_003537280.1	XP_003537328.1	gmx:100500300
C6TNR9;0.12149;-30.411;0.016307;17.876;;;GLYMA02G07340.1;3847.GLYMA02G07340.1;http://smart.embl.de/smart/DD2.cgi?smart=266:Pfam_UCR_TM(74|137)+Pfam_Rieske(166|262)+;"Ubiquinol-cytochrome c reductase iron-sulfur subunit ; Component of the ubiquinol-cytochrome c reductase complex (complex III or cytochrome b-c1 complex)"; which is a respiratory chain that generates an electrochemical potential coup…
I1JUS4	69.817	28.036	0.016307	17.876			GLYMA02G16365.1	3847.GLYMA02G16365.1	http://smart.embl.de/smart/DD2.cgi?smart=657:Pfam_Sulfate_tra_GLY(67|149)+Pfam_Sulfate_transp(180|458)+TRANS(462|484)+Pfam_STAS(513|631)+	Uncharacterized protein	GLYMA02G16365	GLYMA02G16365.1	GLYMA02G16365.1	I1JF80_SOYBN	K7K8D7	K7K8D7_SOYBN	LOC100787694	LOC100787694	Uncharacterized protein	XM_003518860.1	XP_003518908.1	gmx:100787694
I1K0W3	70.583	28.193	0.019622	17.073			GLYMA02G34470.1	3847.GLYMA02G34470.1	http://smart.embl.de/smart/DD2.cgi?smart=603:TRANS(15|37)+Pfam_Methyltransf_29(92|597)+Pfam_Methyltransf_11(219|314)+	Uncharacterized protein	100800388	100800388	GLYMA02G34470	GLYMA02G34470.1	GLYMA02G34470.1	I1JGD2	I1JGD2	I1JGD2_SOYBN	I1JGD2_SOYBN	I1JGD2_SOYBN	LOC100800388	LOC100800388	UPI0002337356	Uncharacterized protein	Uncharacterized protein	XM_003519047.1	XP_003519095.1	XP_003519095.1	XP_003519095.1	gmx:100800388
I1MFM9	0.090034	-34.734	0.034192	14.661			GLYMA02G36600.1	3847.GLYMA02G36600.1	http://smart.embl.de/smart/DD2.cgi?smart=461:SIGNAL(1|29)+Pfam_Peptidase_S10(43|455)+	Uncharacterized protein	100785391	100785391	EC:3.4.16.-	GLYMA02G36600	GLYMA02G36600.1	GLYMA02G36600.1	I1JGQ5	I1JGQ5	I1JGQ5_SOYBN	I1JGQ5_SOYBN	I1JGQ5_SOYBN	LOC100785391	LOC100785391	UPI0002337554	Uncharacterized protein	Uncharacterized protein	XM_003519103.1	XP_003519151.1	XP_003519151.1	XP_003519151.1	gmx:100785391
C6TL42	65.578	27.132	0.034192	14.661			GLYMA02G37080.1	3847.GLYMA02G37080.1	http://smart.embl.de/smart/DD2.cgi?smart=532:Pfam_DAHP_synth_2(75|512)+	Uncharacterized protein	100797019	100797019	EC:2.5.1.54	GLYMA02G37080	GLYMA02G37080.1	GLYMA02G37080.1	GLYMA02G37080.2	I1JGU8	I1JGU8	I1JGU8_SOYBN	I1JGU8_SOYBN	I1JGU8_SOYBN	I1JGU9	I1JGU9	I1JGU9_SOYBN	I1JGU9_SOYBN	I1JGU9_SOYBN	LOC100797019	LOC100797019	UPI0002337567	UPI00023BC115	Uncharacterized protein	Uncharacterized protein	XM_003519125.1	XP_003519173.1	XP_003519173.1	XP_003519173.1	gmx:100797019
A0A0R0FMI4	59.665	25.769	0.034192	14.661			GLYMA02G38050.1	3847.GLYMA02G38050.1	http://smart.embl.de/smart/DD2.cgi?smart=651:Pfam_Rhamnogal_lyase(1|203)+Pfam_fn3_3(338|437)+Pfam_CBM-like(446|639)+	Uncharacterized protein	100815677	100815677	GLYMA02G38050	GLYMA02G38050.1	GLYMA02G38050.1	I1JH21	I1JH21	I1JH21_SOYBN	I1JH21_SOYBN	I1JH21_SOYBN	LOC100815677	LOC100815677	UPI000233766B	Uncharacterized protein	Uncharacterized protein	XM_003519159.1	XP_003519207.1	XP_003519207.1	XP_003519207.1	gmx:100815677
A0A0R4J4D2;0.19309;-23.726;0.034192;14.661;;;GLYMA02G38160.3;3847.GLYMA02G38160.3;http://smart.embl.de/smart/DD2.cgi?smart=514:Pfam_SHMT(52|450)+;serine hydroxymethyltransferase;" mitochondrial-like; Interconversion of serine and glycine (By similarity)";EC:2.1.2.1;GLYMA02G38160;GLYMA02G38160.3;GLYMA02G38160.3;GLYMA02G38160.4;K7KA00;K7KA00_SOYBN;LOC100816213;LOC100816213;Serine hydroxymethyltrans…
I1JH21;0.13933;-28.434;0.041155;13.856;;;RCAalpha;3847.GLYMA02G41700.1;http://smart.embl.de/smart/DD2.cgi?smart=478:Pfam_AAA(165|312)+;"Alpha-form rubisco activase; Uncharacterized protein ";100806240;100806240;ADD60242.1;ADD60247.1;Alpha-form rubisco activase;Alpha-form rubisco activase;D4N5G0;D4N5G0;D4N5G0_SOYBN;D4N5G0_SOYBN;D4N5G0_SOYBN;GLYMA02G41700;GLYMA02G41700.1;GLYMA02G41700.1;GQ917180;GQ…
							GLYMA02G43560.1	3847.GLYMA02G43560.1	http://smart.embl.de/smart/DD2.cgi?smart=315:Pfam_DIOX_N(4|112)+Pfam_2OG-FeII_Oxy(153|253)+	Uncharacterized protein	ACU24333.1	BT099155	BT099155	BT099155	C6TN41	C6TN41	C6TN41_SOYBN	C6TN41_SOYBN	C6TN41_SOYBN	GLYMA02G43560	GLYMA02G43560.1	GLYMA02G43560.1	GLYMA02G43560.4	GLYMA02G43560.5	GLYMA02G43560.6	GLYMA02G43560.7	I1JII6	I1JII6	I1JII6_SOYBN	I1JII6_SOYBN	I1JII6_SOYBN	I1JII8	I1JII8	I1JII8_SOYBN	I1JII8_SOYBN	I1JII8_SOYBN	I1JII9	I1JII9	I1JII9_SOYBN	I1JII9_SOYBN	I1JII9_SOYBN	LOC100814810	LOC100814810	Putative uncharacterized protein	Putative uncharacterized protein	UPI000189D301	UPI00023BD718	UPI00023BD719	UPI00023BD71A
GM_DME_SDH vs GM_DME_CDH							GLYMA03G01630.2	3847.GLYMA03G01630.2	http://smart.embl.de/smart/DD2.cgi?smart=299:Pfam_adh_short(7|181)+Pfam_KR(8|107)+Pfam_adh_short_C2(13|171)+	Uncharacterized protein	100801677	ACU17980.1	BT093621	BT093621	BT093621	C6T828	C6T828	C6T828_SOYBN	C6T828_SOYBN	C6T828_SOYBN	EC:1.1.1.208	GLYMA03G01630	GLYMA03G01630.2	GLYMA03G01630.2	GLYMA03G01630.3	GLYMA03G01630.4	I1JKB9_SOYBN	K7KC62	K7KC62_SOYBN	LOC100801677	LOC100801677	Putative uncharacterized protein	Putative uncharacterized protein	UPI0002339EBD	Uncharacterized protein	XM_003521121.1	XP_003521169.1	XP_003521169.1	gmx:100801677
							GLYMA03G23890.1	3847.GLYMA03G23890.1	http://smart.embl.de/smart/DD2.cgi?smart=343:Pfam_ADH_zinc_N(165|299)+	Uncharacterized protein	100809668	100809668	ACU22795.1	BT097543	BT097543	BT097543	C6TIQ5	C6TIQ5	C6TIQ5_SOYBN	C6TIQ5_SOYBN	C6TIQ5_SOYBN	GLYMA03G23890	GLYMA03G23890.1	GLYMA03G23890.1	LOC100809668	LOC100809668	NM_001254389.2	NP_001241318.1	NP_001241318.1	NP_001241318.1	UPI00018C65C9	Uncharacterized protein	Uncharacterized protein	gmx:100809668
	FC	log2(FC)	p.ajusted	#NOME?			GLYMA03G34250.1	3847.GLYMA03G34250.1	http://smart.embl.de/smart/DDt.cgi?smart=124:	Uncharacterized protein	100798836	100798836	100819290	BT095169	C6TC89	C6TC89_SOYBN	GLYMA03G34250	GLYMA03G34250.1	GLYMA03G34250.1	I1JPR4	I1JPR4	I1JPR4_SOYBN	I1JPR4_SOYBN	I1JPR4_SOYBN	I1NAC7	I1NAC7_SOYBN	LOC100798836	LOC100798836	Putative uncharacterized protein	UPI0002339491	Uncharacterized protein	Uncharacterized protein	XM_003521368.1	XP_003521416.1	XP_003521416.1	XP_003521416.1	XP_003554398.1	gmx:100798836	gmx:100819290
I1MFA1	88.598	31.473	0.00053583	3.271			GLYMA03G36860.1	3847.GLYMA03G36860.1	http://smart.embl.de/smart/DD2.cgi?smart=276:COIL(2|41)+Pfam_OTU(130|270)+	Uncharacterized protein	ACU20903.1	BT096701	BT096701	BT096701	C6TGF1	C6TGF1	C6TGF1_SOYBN	C6TGF1_SOYBN	C6TGF1_SOYBN	GLYMA03G36860	GLYMA03G36860.1	GLYMA03G36860.1	I1JQI2	I1JQI2	I1JQI2_SOYBN	I1JQI2_SOYBN	I1JQI2_SOYBN	Putative uncharacterized protein	Putative uncharacterized protein	UPI00023C17B7	Uncharacterized protein	Uncharacterized protein	XM_003521490.1	XP_003521538.1
A0A0R0HTS2	0.11455	-3.126	0.00053583	3.271			GLYMA03G40770.1	3847.GLYMA03G40770.1	http://smart.embl.de/smart/DD2.cgi?smart=142:SIGNAL(1|20)+Pfam_Barwin(22|140)+	Uncharacterized protein	100526916	100526916	ACU15937.1	BT091719	BT091719	BT091719	C6T2R0	C6T2R0	C6T2R0_SOYBN	C6T2R0_SOYBN	C6T2R0_SOYBN	GLYMA03G40770	GLYMA03G40770.1	GLYMA03G40770.1	LOC100526916	LOC100526916	LOC100784018	LOC100784018	NM_001249012.2	NP_001235941.1	NP_001235941.1	NP_001235941.1	UPI0001B151B8	Uncharacterized protein	Uncharacterized protein	gmx:100526916
C6TIG2;0.11732;-30.915;0.00053583;3.271;;;AKR1;3847.GLYMA03G40860.1;http://smart.embl.de/smart/DD2.cgi?smart=293:Pfam_Aldo_ket_red(29|293)+;"Uncharacterized protein ; May interfere with the nodulation process and inhibits nodule development";100301897;AKR1;AKR1;AKR1_SOYBN;BT094946;C0JRE4;C6TBN2;FJ430074;GLYMA03G40860;GLYMA03G40860.1;GLYMA03G40860.1;GLYMA03G40860.3;GLYMA03G40860.4;GLYMA03G40860.5;…
I1JT28	80.695	30.125	0.00053583	3.271			GLYMA03G41310.1	3847.GLYMA03G41310.1	http://smart.embl.de/smart/DD2.cgi?smart=376:TRANS(9|31)+Pfam_Lipase_GDSL(39|351)+	Uncharacterized protein	100812344	100812344	ACU15164.1	ACU15165.1	ACU17474.1	ACU17475.1	BT091074	BT091074	BT091074	BT091075	BT091075	BT091075	BT093099	BT093099	BT093099	BT093100	BT093100	BT093100	C6T0W9	C6T0W9	C6T0W9_SOYBN	C6T0W9_SOYBN	C6T0W9_SOYBN	C6T0X0	C6T0X0	C6T0X0_SOYBN	C6T0X0_SOYBN	C6T0X0_SOYBN	C6T6N2	C6T6N2	C6T6N2_SOYBN	C6T6N2_SOYBN	C6T6N2_SOYBN	GLYMA03G41310	GLYMA03G41310.1	GLYMA03G41310.1	I1JRU3	I1JRU3	I1JRU3_SOYBN
Q2PMU4	78.974	29.814	0.00053583	3.271			SMT2-1	3847.GLYMA04G02271.1	http://smart.embl.de/smart/DD2.cgi?smart=361:TRANS(5|27)+Pfam_CMAS(62|290)+Pfam_Methyltransf_23(104|278)+Pfam_Ubie_methyltran(104|235)+Pfam_Methyltransf_31(121|270)+Pfam_Methyltransf_18(123|228)+Pfam_Methyltransf_26(124|229)+Pfam_Methyltransf_25(127|222)+Pfam_Methyltransf_12(128|224)+Pfam_Methyltransf_11(128|226)+Pfam_Sterol_MT_C(290|355)+	Sterol 24-C methyltransferase 2-1	100804517	100804517	ACS93763.1	D2D5G3	D2D5G3	D2D5G3_SOYBN	D2D5G3_SOYBN	D2D5G3_SOYBN	EC:2.1.1.143	FJ483973	FJ483973	FJ483973	GLYMA04G02271	GLYMA04G02271.1	GLYMA04G02271.1	NM_001254202.1	NP_001241131.1	NP_001241131.1	NP_001241131.1	SMT2-1	SMT2-1	SMT2-1	SMT2-1	SMT2-1	Sterol 24-C methyltransferase 2-1	Sterol 24-C methyltransferase 2-1	UPI0001BE9349	Uncharacterized protein	Uncharacterized protein	gmx:100804517
I1KGT4	0.12767	-29.695	0.00053583	3.271			GLYMA04G02360.1	3847.GLYMA04G02360.1	http://smart.embl.de/smart/DD2.cgi?smart=236:SIGNAL(1|25)+Pfam_Thioredoxin_4(47|216)+	Uncharacterized protein	100500267	100500267	ACU15289.1	BT091178	BT091178	BT091178	C6T172	C6T172	C6T172_SOYBN	C6T172_SOYBN	C6T172_SOYBN	GLYMA04G02360	GLYMA04G02360.1	GLYMA04G02360.1	LOC100500267	LOC100500267	NM_001248650.1	NP_001235579.1	NP_001235579.1	NP_001235579.1	UPI0001B156F2	Uncharacterized protein	Uncharacterized protein	gmx:100500267
I1LWX5;7.715;29.477;0.00053583;3.271;;;GLYMA04G02610.1;3847.GLYMA04G02610.1;http://smart.embl.de/smart/DD2.cgi?smart=449:Tubulin(49|246)+Tubulin_C(248|385)+COIL(406|436)+;"Uncharacterized protein ; Tubulin is the major constituent of microtubules. It binds two moles of GTP"; one at an exchangeable site on the beta chain and one at a non-exchangeable site on the alpha chain (By similarity);1007815…
D4N5G0	71.672	28.414	0.00053583	3.271			GLYMA04G08540.1	3847.GLYMA04G08540.1	http://smart.embl.de/smart/DD2.cgi?smart=488:LA(8|100)+RRM(116|188)+COIL(280|325)+RRM(356|420)+	Uncharacterized protein	100803099	100803099	ACU24176.1	BT098991	BT098991	BT098991	C6TMN4	C6TMN4	C6TMN4_SOYBN	C6TMN4_SOYBN	C6TMN4_SOYBN	GLYMA04G08540	GLYMA04G08540.1	GLYMA04G08540.1	I1JUS4	I1JUS4	I1JUS4_SOYBN	I1JUS4_SOYBN	I1JUS4_SOYBN	LOC100803099	LOC100803099	Putative uncharacterized protein	Putative uncharacterized protein	UPI00023394D9	Uncharacterized protein	Uncharacterized protein	XM_003522644.1	XP_003522692.1	XP_003522692.1	XP_003522692.1	gmx:100803099
C6TL42	60.488	25.966	0.00053583	3.271			GLYMA04G13160.6	3847.GLYMA04G13160.6	http://smart.embl.de/smart/DD2.cgi?smart=204:Pfam_Trigger_N(77|203)+	Uncharacterized protein	100798146	100798146	ACU23632.1	BT098418	BT098418	BT098418	C6TL42	C6TL42	C6TL42_SOYBN	C6TL42_SOYBN	C6TL42_SOYBN	GLYMA04G13160	GLYMA04G13160.4	GLYMA04G13160.5	GLYMA04G13160.6	GLYMA04G13160.6	GLYMA04G13160.7	I1JVQ3_SOYBN	I1JVQ5	I1JVQ5	I1JVQ5_SOYBN	I1JVQ5_SOYBN	I1JVQ5_SOYBN	I1JVQ6	I1JVQ6	I1JVQ6_SOYBN	I1JVQ6_SOYBN	I1JVQ6_SOYBN	LOC100798146	LOC100798146	NM_001254375.2	NP_001241304.1	NP_001241304.1	NP_001241304.1	UPI0001B16F79	UPI00023BF82B	UPI00023BF82C	Uncharacterized protein	Uncharacterized protein
I1LJJ4	0.18695	-24.193	0.00053583	3.271			GLYMA05G05450.1	3847.GLYMA05G05450.1	http://smart.embl.de/smart/DD2.cgi?smart=264:Pfam_Chloroa_b-bind(114|261)+	Uncharacterized protein	100789538	100789538	GLYMA05G05450	GLYMA05G05450.1	GLYMA05G05450.1	I1K0W3	I1K0W3	I1K0W3_SOYBN	I1K0W3_SOYBN	I1K0W3_SOYBN	LOC100789538	LOC100789538	UPI0002339DE3	Uncharacterized protein	Uncharacterized protein	XM_003524128.1	XP_003524176.1	XP_003524176.1	XP_003524176.1	gmx:100789538
I1JQI2	8.305	3.054	0.0005782	32.379			GLYMA05G07580.1	3847.GLYMA05G07580.1	http://smart.embl.de/smart/DD2.cgi?smart=342:Pfam_Pkinase_Tyr(28|333)+Pfam_Pkinase(28|333)+	Uncharacterized protein	100803659	100803659	EC:2.7.11.1	GLYMA05G07580	GLYMA05G07580.1	GLYMA05G07580.1	I1K169	I1K169	I1K169_SOYBN	I1K169_SOYBN	I1K169_SOYBN	LOC100803659	LOC100803659	UPI0002339B24	Uncharacterized protein	Uncharacterized protein	XM_003524452.1	XP_003524500.1	XP_003524500.1	XP_003524500.1	gmx:100803659
K7K255;96.681;32.732;0.00079657;30.988;;;GLYMA05G22440.4;3847.GLYMA05G22440.4;http://smart.embl.de/smart/DD2.cgi?smart=307:Pfam_APS_kinase(129|285)+Pfam_AAA_33(132|299)+;"Adenylyl-sulfate kinase ; Catalyzes the synthesis of activated sulfate (By similarity)";100777457;ACU18429.1;Adenylyl-sulfate kinase;BT094094;BT094094;BT094094;C6T9C7;C6T9C7;C6T9C7_SOYBN;C6T9C7_SOYBN;C6T9C7_SOYBN;GLYMA05G22440;G…
K7LJR9	9.872	33.033	0.0014418	28.411			GLYMA05G36710.1	3847.GLYMA05G36710.1	http://smart.embl.de/smart/DD2.cgi?smart=337:COIL(148|178)+Pfam_Glutaredoxin(195|262)+	Uncharacterized protein	100809536	100809536	GLYMA05G36710	GLYMA05G36710.1	GLYMA05G36710.1	I1K681	I1K681	I1K681_SOYBN	I1K681_SOYBN	I1K681_SOYBN	LOC100809536	LOC100809536	UPI0002339571	Uncharacterized protein	Uncharacterized protein	XM_003525290.1	XP_003525338.1	XP_003525338.1	XP_003525338.1	gmx:100809536
I1J5J5	87.235	31.249	0.0016394	27.853			GLYMA06G01780.1	3847.GLYMA06G01780.1	http://smart.embl.de/smart/DDt.cgi?smart=167:	Uncharacterized protein	100527917	100527917	ACU17142.1	BT092814	BT092814	BT092814	C6T5V0	C6T5V0	C6T5V0_SOYBN	C6T5V0_SOYBN	C6T5V0_SOYBN	GLYMA06G01780	GLYMA06G01780.1	GLYMA06G01780.1	LOC100527917	LOC100527917	NM_001248682.1	NP_001235611.1	NP_001235611.1	NP_001235611.1	UPI0001B15F83	Uncharacterized protein	Uncharacterized protein	gmx:100527917
I1K169	79.138	29.844	0.0016394	27.853			GLYMA06G08860.1	3847.GLYMA06G08860.1	http://smart.embl.de/smart/DD2.cgi?smart=387:Pfam_PNP_UDP_1(78|376)+	Uncharacterized protein	ACU23193.1	BT097954	BT097954	BT097954	C6TJV3	C6TJV3	C6TJV3_SOYBN	C6TJV3_SOYBN	C6TJV3_SOYBN	GLYMA06G08860	GLYMA06G08860.1	GLYMA06G08860.1	I1K9C4	I1K9C4	I1K9C4_SOYBN	I1K9C4_SOYBN	I1K9C4_SOYBN	LOC100792205	LOC100792205	LOC100813619	LOC100813619	Putative uncharacterized protein	Putative uncharacterized protein	Uncharacterized protein	Uncharacterized protein	XM_003523688.1	XM_003526438.1	XP_003523736.1	XP_003526486.1	gmx:100792205	gmx:100813619
I1LNX9	75.088	29.086	0.0016394	27.853			GLYMA06G37970.1	3847.GLYMA06G37970.1	http://smart.embl.de/smart/DD2.cgi?smart=169:Pfam_Thioredoxin_9(53|167)+Pfam_Thioredoxin(65|168)+Pfam_Thioredoxin_2(78|165)+	Uncharacterized protein	100802971	100802971	GLYMA06G37970	GLYMA06G37970.1	GLYMA06G37970.1	I1KDX9	I1KDX9	I1KDX9_SOYBN	I1KDX9_SOYBN	I1KDX9_SOYBN	LOC100802971	LOC100802971	UPI0001BA86BD	Uncharacterized protein	Uncharacterized protein	XM_003527210.1	XP_003527258.1	XP_003527258.1	XP_003527258.1	gmx:100802971
I1K9C4	0.13685	-28.694	0.0016394	27.853			GLYMA07G01860.1	3847.GLYMA07G01860.1	http://smart.embl.de/smart/DD2.cgi?smart=1482:Pfam_ABC_trans_N(10|153)+AAA(184|416)+Pfam_ABC2_membrane(510|723)+Pfam_PDR_assoc(728|794)+AAA(916|1108)+Pfam_ABC2_membrane(1204|1418)+TRANS(1452|1474)+	Uncharacterized protein	100806025	100806025	GLYMA07G01860	GLYMA07G01860.1	GLYMA07G01860.1	I1KGJ0	I1KGJ0	I1KGJ0_SOYBN	I1KGJ0_SOYBN	I1KGJ0_SOYBN	LOC100806025	LOC100806025	UPI0002337D9C	Uncharacterized protein	Uncharacterized protein	XM_003530050.1	XP_003530098.1	XP_003530098.1	XP_003530098.1	gmx:100798588	gmx:100806025
I1N756	60.744	26.027	0.0016394	27.853			GLYMA07G02640.1	3847.GLYMA07G02640.1	http://smart.embl.de/smart/DD2.cgi?smart=258:Pfam_ATP-synt_D(15|211)+	Uncharacterized protein	100808847	100808847	EC:3.6.3.14	GLYMA07G02640	GLYMA07G02640.1	GLYMA07G02640.1	I1KGT4	I1KGT4	I1KGT4_SOYBN	I1KGT4_SOYBN	I1KGT4_SOYBN	LOC100808847	LOC100808847	UPI00023386AA	Uncharacterized protein	Uncharacterized protein	XM_003530219.1	XM_003530220.1	XP_003530267.1	XP_003530267.1	XP_003530267.1	XP_003530268.1	XP_003530268.1	XP_003530268.1	gmx:100808847
I1MQH3	0.12551	-29.941	0.0018305	27.374			GLYMA07G03610.1	3847.GLYMA07G03610.1	http://smart.embl.de/smart/DD2.cgi?smart=246:Pfam_Aconitase_C(114|185)+	Uncharacterized protein	100809737	100809737	EC:4.2.1.33	EC:4.2.1.35	GLYMA07G03610	GLYMA07G03610.1	GLYMA07G03610.1	I1KH38	I1KH38	I1KH38_SOYBN	I1KH38_SOYBN	I1KH38_SOYBN	LOC100809737	LOC100809737	UPI0002337BDF	Uncharacterized protein	Uncharacterized protein	XM_003528298.1	XP_003528346.1	XP_003528346.1	XP_003528346.1	gmx:100809737
I1M4Q6	0.14272	-28.087	0.0018305	27.374			GLYMA07G09560.1	3847.GLYMA07G09560.1	http://smart.embl.de/smart/DD2.cgi?smart=111:Pfam_DUF1674(42|111)+	Uncharacterized protein	100797316	100797316	GLYMA07G09560	GLYMA07G09560.1	GLYMA07G09560.1	I1KIR6	I1KIR6	I1KIR6_SOYBN	I1KIR6_SOYBN	I1KIR6_SOYBN	LOC100797316	LOC100797316	UPI00023384E8	Uncharacterized protein	Uncharacterized protein	XM_003528890.1	XP_003528938.1	XP_003528938.1	XP_003528938.1	gmx:100797316
K7MMS8	65.946	27.213	0.0022545	2.647			GLYMA07G15440.1	3847.GLYMA07G15440.1	http://smart.embl.de/smart/DD2.cgi?smart=449:Pfam_PPR_3(138|170)+Pfam_PPR(140|168)+Pfam_PPR(169|199)+Pfam_PPR_3(203|236)+Pfam_DYW_deaminase(328|439)+	Uncharacterized protein	100783921	100783921	ACU18351.1	BT094011	BT094011	BT094011	C6T949	C6T949	C6T949_SOYBN	C6T949_SOYBN	C6T949_SOYBN	GLYMA07G15440	GLYMA07G15440.1	GLYMA07G15440.1	LOC100783921	LOC100783921	NM_001252962.2	NP_001239891.1	NP_001239891.1	NP_001239891.1	UPI0001B164E8	Uncharacterized protein	Uncharacterized protein	gmx:100783921
A0A368UK88	0.19509	-23.578	0.0027002	25.686			LOC547577	3847.GLYMA07G16855.1	http://smart.embl.de/smart/DD2.cgi?smart=225:Pfam_GST_N(6|79)+Pfam_GST_N_3(10|85)+Pfam_GST_N_2(15|80)+Pfam_GST_C(99|198)+Pfam_GST_C_2(121|193)+	Uncharacterized protein	547577	547577	AAG34796.1	AF243361	AF243361	AF243361	EC:2.5.1.18	GLYMA07G16855	GLYMA07G16855.1	GLYMA07G16855.1	Glutathione S-transferase GST 6	Glutathione S-transferase GST 6	I1KK60_SOYBN	I1KK61_SOYBN	I1KK62_SOYBN	K7L1L7	K7L1L7_SOYBN	LOC547577	LOC547577	NM_001251714.1	NP_001238643.1	NP_001238643.1	NP_001238643.1	Q9FQF2	Q9FQF2	Q9FQF2_SOYBN	Q9FQF2_SOYBN	Q9FQF2_SOYBN	UPI00023C7BF7	Uncharacterized protein	gmx:547577
I1M384	0.13071	-29.356	0.0031035	25.081			GLYMA08G14550.1	3847.GLYMA08G14550.1	http://smart.embl.de/smart/DD2.cgi?smart=189:Pfam_ATS3(17|160)+Pfam_PLAT(33|156)+	Uncharacterized protein	100818298	100818298	GLYMA08G14550	GLYMA08G14550.1	GLYMA08G14550.1	I1KT36	I1KT36	I1KT36_SOYBN	I1KT36_SOYBN	I1KT36_SOYBN	LOC100818298	LOC100818298	NM_001251595.2	NP_001238524.1	UPI0002337DE6	Uncharacterized protein	Uncharacterized protein	XM_003531310.1	XP_003531358.1	XP_003531358.1	XP_003531358.1	gmx:100818298
I1LMD7	7.431	28.935	0.0031035	25.081			GLYMA08G17290.1	3847.GLYMA08G17290.1	http://smart.embl.de/smart/DD2.cgi?smart=280:Pfam_Ribosomal_L18e(87|214)+	Uncharacterized protein	100792247	100792247	GLYMA08G17290	GLYMA08G17290.1	GLYMA08G17290.1	I1KTV3	I1KTV3	I1KTV3_SOYBN	I1KTV3_SOYBN	I1KTV3_SOYBN	LOC100792247	LOC100792247	UPI00023383E6	Uncharacterized protein	Uncharacterized protein	XM_003531427.1	XP_003531475.1	XP_003531475.1	XP_003531475.1	gmx:100792247
I1L340	0.13725	-28.651	0.0031035	25.081			GLYMA08G18490.1	3847.GLYMA08G18490.1	http://smart.embl.de/smart/DD2.cgi?smart=2183:COIL(378|411)+DEXDc(512|725)+AAA(530|713)+HELICc(808|896)+Sec63(1017|1322)+DEXDc(1359|1565)+AAA(1377|1570)+HELICc(1645|1733)+Sec63(1850|2169)+	Uncharacterized protein	100816176	100816176	EC:3.6.4.13	GLYMA08G18490	GLYMA08G18490.1	GLYMA08G18490.1	I1KU63	I1KU63	I1KU63_SOYBN	I1KU63_SOYBN	I1KU63_SOYBN	LOC100816176	LOC100816176	UPI0002338574	Uncharacterized protein	Uncharacterized protein	XM_003531468.1	XP_003531516.1	XP_003531516.1	XP_003531516.1	gmx:100816176
I1KVW6	68.885	27.842	0.0031035	25.081			GLYMA08G24280.1	3847.GLYMA08G24280.1	http://smart.embl.de/smart/DD2.cgi?smart=579:Pfam_adh_short(144|218)+Pfam_Epimerase(146|271)+Pfam_NmrA(146|228)+Pfam_NAD_binding_10(146|249)+Pfam_3Beta_HSD(147|247)+Pfam_CIA30(264|419)+Pfam_NAD_binding_10(411|531)+	Uncharacterized protein	100779812	100779812	GLYMA08G24280	GLYMA08G24280.1	GLYMA08G24280.1	GLYMA08G24280.2	GLYMA08G24280.3	I1KVW6	I1KVW6	I1KVW6_SOYBN	I1KVW6_SOYBN	I1KVW6_SOYBN	I1KVW7	I1KVW7	I1KVW7_SOYBN	I1KVW7_SOYBN	I1KVW7_SOYBN	I1KVW8	I1KVW8	I1KVW8_SOYBN	I1KVW8_SOYBN	I1KVW8_SOYBN	LOC100779812	LOC100779812	UPI0002339284	UPI00023C6442	UPI00023C6443	Uncharacterized protein	Uncharacterized protein	XM_003531736.1	XP_003531784.1	XP_003531784.1	XP_003531784.1	gmx:100779812
I1J6R6	65.248	27.059	0.0031035	25.081			GLYMA08G41280.1	3847.GLYMA08G41280.1	http://smart.embl.de/smart/DD2.cgi?smart=120:Pfam_Ribosomal_L34e(1|96)+	Uncharacterized protein	100499882	100499882	ACU14031.1	BT089955	BT089955	BT089955	C6SXQ8	C6SXQ8	C6SXQ8_SOYBN	C6SXQ8_SOYBN	C6SXQ8_SOYBN	GLYMA08G41280	GLYMA08G41280.1	GLYMA08G41280.1	I1KXU2	I1KXU2	I1KXU2_SOYBN	I1KXU2_SOYBN	I1KXU2_SOYBN	LOC100499882	LOC100499882	LOC100787753	LOC100787753	NM_001250433.2	NP_001237362.1	NP_001237362.1	NP_001237362.1	Putative uncharacterized protein	Putative uncharacterized protein	UPI00023CA89E	Uncharacterized protein	Uncharacterized protein	XM_003539995.1	XP_003540043.1	gmx:100499882	gmx:100787753
Q9FQD4	0.15649	-26.758	0.0031035	25.081			GLYMA08G42861.1	3847.GLYMA08G42861.1	http://smart.embl.de/smart/DD2.cgi?smart=157:SIGNAL(1|21)+Pfam_SUI1(69|150)+	Uncharacterized protein	GLYMA08G42861	GLYMA08G42861.1	GLYMA08G42861.1	I1KY85_SOYBN	I1N0P0	I1N0P0_SOYBN	K7LA44	K7LA44_SOYBN	LOC100787664	LOC100787664	Uncharacterized protein	XP_003532130.1	gmx:100787664
I1J4U7	50.396	23.333	0.0031035	25.081			GLYMA09G03670.1	3847.GLYMA09G03670.1	http://smart.embl.de/smart/DD2.cgi?smart=1143:Pfam_FbpA(7|199)+Pfam_FbpA(199|536)+Pfam_DUF814(544|645)+ZnF_C2HC(967|983)+Pfam_DUF3441(1020|1123)+	Uncharacterized protein	GLYMA09G03670	GLYMA09G03670.1	GLYMA09G03670.1	GLYMA09G03670.2	GLYMA09G03670.3	GLYMA09G03670.4	GLYMA09G03670.5	GLYMA09G03670.6	I1L0M7	I1L0M7	I1L0M7_SOYBN	I1L0M7_SOYBN	I1L0M7_SOYBN	K7LBK1	K7LBK1_SOYBN	LOC100803745	LOC100803745	Uncharacterized protein	Uncharacterized protein	XP_003533123.1	gmx:100803745
I1KXU2	71.379	28.355	0.003854	24.141			GLYMA09G24890.1	3847.GLYMA09G24890.1	http://smart.embl.de/smart/DD2.cgi?smart=281:C2(6|109)+TRANS(230|252)+	Uncharacterized protein	100817630	100817630	ACU21016.1	BT096817	BT096817	BT096817	C6TGR4	C6TGR4	C6TGR4_SOYBN	C6TGR4_SOYBN	C6TGR4_SOYBN	GLYMA09G24890	GLYMA09G24890.1	GLYMA09G24890.1	I1L340	I1L340	I1L340_SOYBN	I1L340_SOYBN	I1L340_SOYBN	LOC100817630	LOC100817630	Putative uncharacterized protein	Putative uncharacterized protein	UPI00023385FC	Uncharacterized protein	Uncharacterized protein	XM_003533938.1	XP_003533986.1	XP_003533986.1	XP_003533986.1	gmx:100817630
A0A0R0EDH2;11.244;34.911;0.0038654;24.128;;;LOC548021;3847.GLYMA09G28310.1;http://smart.embl.de/smart/DD2.cgi?smart=211:SIGNAL(1|21)+STI(26|201)+;"Kunitz trypsin protease inhibitor; Uncharacterized protein ";100170692;100170692;100305579;100305579;548021;548021;AAF87095.1;ACA23207.1;ACU13329.1;AF128268;AF128268;AF128268;B1ACD5;B1ACD5;B1ACD5_SOYBN;B1ACD5_SOYBN;B1ACD5_SOYBN;BT089249;BT089249;BT0892…
C6TDZ1;65.105;27.028;0.0047117;23.268;;;ycf3;3847.GLYMA09G30970.2;http://smart.embl.de/smart/DD2.cgi?smart=82:Pfam_TPR_11(2|61)+Pfam_TPR_2(30|63)+Pfam_TPR_1(30|63)+Pfam_TPR_7(32|64)+;"Putative uncharacterized protein ; Seems to be required for the assembly of the photosystem I complex (By similarity)";100814795;3989265;ACU16011.1;BT091782;BT091782;BT091782;C6T2X3;C6T2X3;C6T2X3_SOYBN;C6T2X3_SOYBN;…
C6TIQ5	0.1546	-26.934	0.0054197	2.266			GLYMA09G32170.1	3847.GLYMA09G32170.1	http://smart.embl.de/smart/DD2.cgi?smart=501:Pfam_Aldedh(29|491)+	Uncharacterized protein	100791396	100791396	GLYMA09G32170	GLYMA09G32170.1	GLYMA09G32170.1	I1L4H0	I1L4H0	I1L4H0_SOYBN	I1L4H0_SOYBN	I1L4H0_SOYBN	LOC100791396	LOC100791396	UPI0002338E91	Uncharacterized protein	Uncharacterized protein	XM_003534142.1	XP_003534190.1	XP_003534190.1	XP_003534190.1	gmx:100791396
I1N6V9	0.14562	-27.797	0.005473	22.618			GLYMA09G39130.2	3847.GLYMA09G39130.2	http://smart.embl.de/smart/DD2.cgi?smart=267:Pfam_Ribosomal_L5(84|140)+Pfam_Ribosomal_L5_C(144|238)+	50S ribosomal protein L5	chloroplastic-like	100800193	GLYMA09G39130	GLYMA09G39130.2	GLYMA09G39130.2	K7LG20	K7LG20_SOYBN	LOC100800193	LOC100800193	UPI0002338906	Uncharacterized protein	XM_003534495.1	XP_003534543.1	XP_003534543.1	gmx:100800193
I1MLP0	0.17631	-25.038	0.005473	22.618			GLYMA10G17570.1	3847.GLYMA10G17570.1	http://smart.embl.de/smart/DD2.cgi?smart=680:Pfam_GTP_EFTU(85|278)+Pfam_MMR_HSR1(89|211)+Pfam_Miro(89|213)+Pfam_GTP_EFTU_D2(301|371)+EFG_C(477|566)+	Uncharacterized protein	100794574	100794574	GLYMA10G17570	GLYMA10G17570.1	GLYMA10G17570.1	GLYMA10G17570.2	I1LA71	I1LA71	I1LA71_SOYBN	I1LA71_SOYBN	I1LA71_SOYBN	I1LA72	I1LA72	I1LA72_SOYBN	I1LA72_SOYBN	I1LA72_SOYBN	LOC100794574	LOC100794574	UPI000233C1DE	UPI00023CD535	Uncharacterized protein	Uncharacterized protein	XM_003535856.1	XP_003535904.1	XP_003535904.1	XP_003535904.1	gmx:100794574
I1MPT8	0.13884	-28.485	0.006293	22.011			GLYMA10G30420.2	3847.GLYMA10G30420.2	http://smart.embl.de/smart/DD2.cgi?smart=136:Pfam_MttA_Hcf106(54|131)+	Uncharacterized protein	100500409	100500409	ACU15483.1	BT091339	BT091339	BT091339	C6T1N3	C6T1N3	C6T1N3_SOYBN	C6T1N3_SOYBN	C6T1N3_SOYBN	GLYMA10G30420	GLYMA10G30420.2	GLYMA10G30420.2	GLYMA10G30420.3	I1LBL5_SOYBN	K7LJR9	K7LJR9_SOYBN	LOC100500409	LOC100500409	NM_001250679.1	NP_001237608.1	NP_001237608.1	NP_001237608.1	Putative uncharacterized protein	Putative uncharacterized protein	UPI0001BA8207	Uncharacterized protein	gmx:100500409
I1LJQ0	33.922	17.622	0.006293	22.011			GLYMA10G33300.1	3847.GLYMA10G33300.1	http://smart.embl.de/smart/DD2.cgi?smart=740:TRANS(20|42)+TRANS(55|77)+Pfam_Cellulose_synt(100|388)+Pfam_Cellulose_synt(378|739)+	Uncharacterized protein	100810720	100810720	GLYMA10G33300	GLYMA10G33300.1	GLYMA10G33300.1	I1LCE1	I1LCE1	I1LCE1_SOYBN	I1LCE1_SOYBN	I1LCE1_SOYBN	I1LCE2_SOYBN	LOC100810720	LOC100810720	UPI000233D39B	Uncharacterized protein	Uncharacterized protein	XM_003536208.1	XP_003536256.1	XP_003536256.1	XP_003536256.1	gmx:100810720
C6TN79	0.13718	-28.659	0.0064222	21.923			GLYMA10G42030.2	3847.GLYMA10G42030.2	http://smart.embl.de/smart/DD2.cgi?smart=151:Pfam_Ribosomal_L18e(20|138)+	Uncharacterized protein	GLYMA10G42030	GLYMA10G42030.2	GLYMA10G42030.2	K7LLS9	K7LLS9_SOYBN	Uncharacterized protein
I1LV54;0.14796;-27.568;0.0064222;21.923;;;GLYMA11G05140.1;3847.GLYMA11G05140.1;http://smart.embl.de/smart/DD2.cgi?smart=296:Pfam_APS_kinase(118|274)+Pfam_AAA_33(121|248)+Pfam_AAA_17(121|247)+;"Adenylyl-sulfate kinase ; Catalyzes the synthesis of activated sulfate (By similarity)";100786331;100786331;ACU23688.1;Adenylyl-sulfate kinase;Adenylyl-sulfate kinase;BT098480;BT098480;BT098480;C6TL96;C6TL9…
I1N942	0.14018	-28.346	0.0069253	21.596			GLYMA11G08290.1	3847.GLYMA11G08290.1	http://smart.embl.de/smart/DD2.cgi?smart=405:VWA(2|175)+UIM(222|241)+UIM(292|311)+UIM(324|343)+	Uncharacterized protein	100803975	100803975	ACU20945.1	BT096743	BT096743	BT096743	C6TGJ3	C6TGJ3	C6TGJ3_SOYBN	C6TGJ3_SOYBN	C6TGJ3_SOYBN	GLYMA11G08290	GLYMA11G08290.1	GLYMA11G08290.1	I1LI24	I1LI24	I1LI24_SOYBN	I1LI24_SOYBN	I1LI24_SOYBN	LOC100803975	LOC100803975	NM_001255493.1	NP_001242422.1	NP_001242422.1	NP_001242422.1	Putative uncharacterized protein	Putative uncharacterized protein	UPI000233D82D	Uncharacterized protein	Uncharacterized protein	gmx:100803975
I1NAJ0	60.071	25.867	0.0070153	2.154			CYP74A2	3847.GLYMA11G13070.1	http://smart.embl.de/smart/DD2.cgi?smart=478:Pfam_p450(302|419)+	Uncharacterized protein	100810890	100810890	ABC68407.1	AFG26687.1	CYP74A2	CYP74A2	Cytochrome P450 CYP74C	Cytochrome P450 CYP74C	Cytochrome P450 monooxygenase CYP74A2	Cytochrome P450 monooxygenase CYP74A2	DQ340244	DQ340244	DQ340244	EC:4.2.1.92	GLYMA11G13070	GLYMA11G13070.1	GLYMA11G13070.1	H9TVI9	H9TVI9	H9TVI9_SOYBN	H9TVI9_SOYBN	H9TVI9_SOYBN	HPL	Hydroperoxide lyase	I1LJJ4	I1LJJ4	I1LJJ4_SOYBN	I1LJJ4_SOYBN	I1LJJ4_SOYBN	JQ411247	JQ411247	JQ411247	KC349985	KC412710	LOC100810890	LOC100810890	M4QS19	M4QS19_SOYBN	M4WFN0
I1JGU8	68.589	2.778	0.0089064	20.503			GLYMA11G13650.1	3847.GLYMA11G13650.1	http://smart.embl.de/smart/DD2.cgi?smart=269:Pfam_GUN4(84|227)+	Uncharacterized protein	100782053	100782053	GLYMA11G13650	GLYMA11G13650.1	GLYMA11G13650.1	I1LJQ0	I1LJQ0	I1LJQ0_SOYBN	I1LJQ0_SOYBN	I1LJQ0_SOYBN	LOC100782053	LOC100782053	UPI0001BA499E	Uncharacterized protein	Uncharacterized protein	XM_003537891.1	XP_003537939.1	XP_003537939.1	XP_003537939.1	gmx:100782053
I1LK36	7.563	2.919	0.0090258	20.445			GLYMA11G14960.1	3847.GLYMA11G14960.1	http://smart.embl.de/smart/DD2.cgi?smart=450:Pfam_60KD_IMP(124|341)+	Uncharacterized protein	100813782	100813782	GLYMA11G14960	GLYMA11G14960.1	GLYMA11G14960.1	I1LK36	I1LK36	I1LK36_SOYBN	I1LK36_SOYBN	I1LK36_SOYBN	LOC100813782	LOC100813782	UPI000233D3FE	Uncharacterized protein	Uncharacterized protein	XM_003537951.1	XP_003537999.1	XP_003537999.1	XP_003537999.1	gmx:100813782
I1LCE1	61.667	26.245	0.0090258	20.445			GLYMA11G33790.3	3847.GLYMA11G33790.3	http://smart.embl.de/smart/DD2.cgi?smart=137:EFh(4|32)+EFh(40|68)+EFh(73|101)+EFh(109|137)+	Uncharacterized protein	100806813	100806813	GLYMA11G33790	GLYMA11G33790.3	GLYMA11G33790.3	I1LMD7	I1LMD7	I1LMD7_SOYBN	I1LMD7_SOYBN	I1LMD7_SOYBN	LOC100806813	LOC100806813	UPI000233CFCD	Uncharacterized protein	Uncharacterized protein	XM_003538349.1	XP_003538397.1	XP_003538397.1	XP_003538397.1	XP_003538398.1	XP_003538398.1	XP_003538398.1	XP_003538399.1	XP_003538399.1	XP_003538399.1	gmx:100806813
I1LPR5	0.2252	-21.507	0.0090258	20.445			GLYMA11G36670.1	3847.GLYMA11G36670.1	http://smart.embl.de/smart/DD2.cgi?smart=480:Pfam_SBP56(13|480)+	Uncharacterized protein	100788278	100788278	GLYMA11G36670	GLYMA11G36670.1	GLYMA11G36670.1	I1LN34	I1LN34	I1LN34_SOYBN	I1LN34_SOYBN	I1LN34_SOYBN	LOC100788278	LOC100788278	UPI000233D6EF	Uncharacterized protein	Uncharacterized protein	XM_003538482.1	XP_003538530.1	XP_003538530.1	XP_003538530.1	gmx:100788278
K7MFW5	0.1546	-26.934	0.0090433	20.437			GLYMA12G01180.1	3847.GLYMA12G01180.1	http://smart.embl.de/smart/DD2.cgi?smart=256:Pfam_tRNA_bind(94|189)+	Uncharacterized protein	100499829	100499829	ACU13832.1	BT089753	BT089753	BT089753	C6SX59	C6SX59	C6SX59_SOYBN	C6SX59_SOYBN	C6SX59_SOYBN	GLYMA12G01180	GLYMA12G01180.1	GLYMA12G01180.1	I1LNX9	I1LNX9	I1LNX9_SOYBN	I1LNX9_SOYBN	I1LNX9_SOYBN	LOC100499829	LOC100499829	NM_001249650.2	NP_001236579.1	NP_001236579.1	NP_001236579.1	Putative uncharacterized protein	Putative uncharacterized protein	UPI00023CCBE7	Uncharacterized protein	Uncharacterized protein	gmx:100499829
C6T1B0	69.442	27.958	0.0090621	20.428			GLYMA12G01970.1	3847.GLYMA12G01970.1	http://smart.embl.de/smart/DD2.cgi?smart=161:Pfam_Bet_v_1(1|154)+	Uncharacterized protein	100305838	100305838	ACU13715.1	BT089635	BT089635	BT089635	C6SWU2	C6SWU2	C6SWU2_SOYBN	C6SWU2_SOYBN	C6SWU2_SOYBN	GLYMA12G01970	GLYMA12G01970.1	GLYMA12G01970.1	I1LP68	I1LP68	I1LP68_SOYBN	I1LP68_SOYBN	I1LP68_SOYBN	LOC100305838	LOC100305838	NM_001250500.2	NP_001237429.1	NP_001237429.1	NP_001237429.1	Putative uncharacterized protein	Putative uncharacterized protein	UPI00023CBD18	Uncharacterized protein	Uncharacterized protein	gmx:100305838
A0A0R0FMI4	59.089	25.629	0.0090621	20.428			GLYMA12G03020.1	3847.GLYMA12G03020.1	http://smart.embl.de/smart/DD2.cgi?smart=393:Pfam_PSII_BNR(67|392)+	Uncharacterized protein	100805606	100805606	GLYMA12G03020	GLYMA12G03020.1	GLYMA12G03020.1	I1LPJ4	I1LPJ4	I1LPJ4_SOYBN	I1LPJ4_SOYBN	I1LPJ4_SOYBN	LOC100805606	LOC100805606	UPI000233D48A	Uncharacterized protein	Uncharacterized protein	XM_003540593.1	XP_003540641.1	XP_003540641.1	XP_003540641.1	gmx:100805606
I1LPN1	59.692	25.775	0.0093566	20.289			GLYMA12G03400.1	3847.GLYMA12G03400.1	http://smart.embl.de/smart/DD2.cgi?smart=380:Pfam_eIF-4B(5|275)+Pfam_eIF-4B(262|318)+	Uncharacterized protein	100820014	100820014	GLYMA12G03400	GLYMA12G03400.1	GLYMA12G03400.1	I1LPN1	I1LPN1	I1LPN1_SOYBN	I1LPN1_SOYBN	I1LPN1_SOYBN	LOC100820014	LOC100820014	UPI000233C5C8	Uncharacterized protein	Uncharacterized protein	XM_003540752.1	XP_003540800.1	XP_003540800.1	XP_003540800.1	gmx:100820014
K7KA00	0.14875	-27.491	0.009437	20.252			GLYMA12G03570.1	3847.GLYMA12G03570.1	http://smart.embl.de/smart/DD2.cgi?smart=773:SIGNAL(1|27)+Pfam_Inhibitor_I9(33|105)+Pfam_Peptidase_S8(132|617)+Pfam_PA(371|467)+	Uncharacterized protein	100817537	100817537	GLYMA12G03570	GLYMA12G03570.1	GLYMA12G03570.1	I1LPR5	I1LPR5	I1LPR5_SOYBN	I1LPR5_SOYBN	I1LPR5_SOYBN	LOC100817537	LOC100817537	UPI000233C8D1	Uncharacterized protein	Uncharacterized protein	XM_003540812.1	XP_003540860.1	XP_003540860.1	XP_003540860.1	gmx:100817537
I1KU63	71.763	28.432	0.0095673	20.192			PIP	3847.GLYMA12G08041.1	http://smart.embl.de/smart/DD2.cgi?smart=196:Pfam_MIP(1|177)+	prolactin-induced protein	100811119	BT095809	C6TDZ1	C6TDZ1_SOYBN	E0A2W0	E0A2W0_SOYBN	GLYMA12G08041	GLYMA12G08041.1	GLYMA12G08041.1	HM245628	K7LTJ9	K7LTJ9_SOYBN	NM_001253294.1	NP_001240223.1	NP_001240223.1	PIP	PIP	Plasma membrane intrinsic protein	Putative uncharacterized protein	Uncharacterized protein	gmx:100811119
I1JII8	4.128	20.454	0.0099398	20.026			GLYMA12G29021.1	3847.GLYMA12G29021.1	http://smart.embl.de/smart/DD2.cgi?smart=636:DnaJ(94|169)+COIL(305|369)+SANT(457|510)+SANT(576|628)+	Uncharacterized protein	100806665	GLYMA12G29021	GLYMA12G29021.1	GLYMA12G29021.1	I1LTE8_SOYBN	K7LVE3	K7LVE3_SOYBN	LOC100806665	LOC100806665	UPI000233D1A1	Uncharacterized protein	XM_003540107.1	XP_003540155.1	XP_003540155.1	gmx:100806665
I1LP68	0.14494	-27.865	0.011685	19.324			GLYMA12G35750.1	3847.GLYMA12G35750.1	http://smart.embl.de/smart/DD2.cgi?smart=435:Pfam_DUF4066(51|211)+Pfam_DJ-1_PfpI(74|214)+Pfam_DUF4066(257|415)+Pfam_DJ-1_PfpI(280|418)+	Uncharacterized protein	100803116	100803116	GLYMA12G35750	GLYMA12G35750.1	GLYMA12G35750.1	I1LV54	I1LV54	I1LV54_SOYBN	I1LV54_SOYBN	I1LV54_SOYBN	LOC100803116	LOC100803116	UPI000233CBBC	Uncharacterized protein	Uncharacterized protein	XM_003540434.1	XP_003540482.1	XP_003540482.1	XP_003540482.1	gmx:100803116
C6TBN2	0.15223	-27.156	0.011685	19.324			GLYMA13G06940.1	3847.GLYMA13G06940.1	http://smart.embl.de/smart/DD2.cgi?smart=488:Pfam_PUA_2(77|240)+Pfam_ATP-sulfurylase(247|472)+	Uncharacterized protein	ACU21034.1	BT096839	BT096839	BT096839	C6TGT2	C6TGT2	C6TGT2_SOYBN	C6TGT2_SOYBN	C6TGT2_SOYBN	EC:2.7.1.25	EC:2.7.7.4	GLYMA13G06940	GLYMA13G06940.1	GLYMA13G06940.1	I1LWX5	I1LWX5	I1LWX5_SOYBN	I1LWX5_SOYBN	I1LWX5_SOYBN	I1LWX6_SOYBN	LOC100791815	LOC100791815	LOC100805275	LOC100805275	Putative uncharacterized protein	Putative uncharacterized protein	UPI0001D83D4A	Uncharacterized protein	Uncharacterized protein	XM_003543986.1	XM_003554901.1	XP_003544034.1	XP_003554949.1	gmx:100791815	gmx:100805275
D2D5G3	54.185	24.379	0.011685	19.324			GLYMA13G35236.1	3847.GLYMA13G35236.1	http://smart.embl.de/smart/DD2.cgi?smart=262:Pfam_Thymidylate_kin(63|239)+	Uncharacterized protein	ACU22978.1	BT097732	BT097732	BT097732	C6TJ88	C6TJ88	C6TJ88_SOYBN	C6TJ88_SOYBN	C6TJ88_SOYBN	GLYMA13G35236	GLYMA13G35236.1	GLYMA13G35236.1	GLYMA13G35236.2	I1M384	I1M384	I1M384_SOYBN	I1M384_SOYBN	I1M384_SOYBN	Putative uncharacterized protein	Putative uncharacterized protein	UPI00023CEDB5	Uncharacterized protein	Uncharacterized protein
I1LI24	74.598	28.991	0.011718	19.311			GLYMA13G40590.1	3847.GLYMA13G40590.1	http://smart.embl.de/smart/DD2.cgi?smart=308:SIGNAL(1|27)+Pfam_Glyco_hydro_18(35|256)+	Uncharacterized protein	100819164	100819164	ACU19368.1	BT095094	BT095094	BT095094	C6TC16	C6TC16	C6TC16_SOYBN	C6TC16_SOYBN	C6TC16_SOYBN	GLYMA13G40590	GLYMA13G40590.1	GLYMA13G40590.1	I1M4Q6	I1M4Q6	I1M4Q6_SOYBN	I1M4Q6_SOYBN	I1M4Q6_SOYBN	LOC100819164	LOC100819164	Putative uncharacterized protein	Putative uncharacterized protein	UPI000233AC85	Uncharacterized protein	Uncharacterized protein	XM_003543441.1	XP_003543489.1	XP_003543489.1	XP_003543489.1	gmx:100819164
A0A0R0KSG7;63.897;26.758;0.014252;18.461;;;LOC547951;3847.GLYMA14G03470.1;http://smart.embl.de/smart/DD2.cgi?smart=215:Pfam_GST_N(2|75)+Pfam_GST_N_3(5|81)+Pfam_GST_N_2(9|76)+Pfam_GST_C(69|202)+Pfam_GST_C_2(129|197)+;"Glutathione S-transferase GST 24; Uncharacterized protein ";547951;547951;AAG34814.1;ACU13420.1;ACU19757.1;AF243379;AF243379;AF243379;BT089340;BT089340;BT089340;BT095508;BT095508;BT0…
I1KGJ0	63.381	26.641	0.014259	18.459			GLYMA14G39140.1	3847.GLYMA14G39140.1	http://smart.embl.de/smart/DD2.cgi?smart=469:Pfam_UDPGP(25|437)+	Uncharacterized protein	100790112	100790112	ACU17894.1	BT093526	BT093526	BT093526	C6T7U2	C6T7U2	C6T7U2_SOYBN	C6T7U2_SOYBN	C6T7U2_SOYBN	EC:2.7.7.9	GLYMA14G39140	GLYMA14G39140.1	GLYMA14G39140.1	I1MBR7	I1MBR7	I1MBR7_SOYBN	I1MBR7_SOYBN	I1MBR7_SOYBN	LOC100785576	LOC100785576	LOC100790112	LOC100790112	Putative uncharacterized protein	Putative uncharacterized protein	UPI0001BA8B3C	Uncharacterized protein	Uncharacterized protein	XM_003544916.1	XP_003519316.1	XP_003544964.1	XP_003544964.1	XP_003544964.1	gmx:100785576	gmx:100790112
I1N0P0	62.392	26.414	0.014501	18.386			GLYMA15G01950.1	3847.GLYMA15G01950.1	http://smart.embl.de/smart/DD2.cgi?smart=143:Pfam_Ribosomal_S17(50|118)+	Uncharacterized protein	100782488	100782488	GLYMA15G01950	GLYMA15G01950.1	GLYMA15G01950.1	I1MCQ9	I1MCQ9	I1MCQ9_SOYBN	I1MCQ9_SOYBN	I1MCQ9_SOYBN	LOC100782488	LOC100782488	UPI000233ABA5	Uncharacterized protein	Uncharacterized protein	XM_003546410.1	XP_003546458.1	XP_003546458.1	XP_003546458.1	gmx:100782488
C6F122	0.34175	-1.549	0.016783	17.751			GLYMA15G06790.1	3847.GLYMA15G06790.1	http://smart.embl.de/smart/DD2.cgi?smart=164:SIGNAL(1|26)+SCP(28|160)+	Uncharacterized protein	100806194	100806194	ACU15426.1	ACU17403.1	BT091293	BT091293	BT091293	BT093037	BT093037	BT093037	C6T1I7	C6T1I7	C6T1I7_SOYBN	C6T1I7_SOYBN	C6T1I7_SOYBN	GLYMA15G06790	GLYMA15G06790.1	GLYMA15G06790.1	I1ME54	I1ME54	I1ME54_SOYBN	I1ME54_SOYBN	I1ME54_SOYBN	LOC100806194	LOC100806194	Putative uncharacterized protein	Putative uncharacterized protein	UPI000233B72D	Uncharacterized protein	Uncharacterized protein	XM_003545723.1	XP_003545771.1	XP_003545771.1	XP_003545771.1	gmx:100806194
I1JRU3	65.298	2.707	0.017085	17.674			GLYMA15G10700.1	3847.GLYMA15G10700.1	http://smart.embl.de/smart/DD2.cgi?smart=332:COIL(40|119)+	Uncharacterized protein	100776071	100776071	ACU16036.1	BT091807	BT091807	BT091807	C6T2Z8	C6T2Z8	C6T2Z8_SOYBN	C6T2Z8_SOYBN	C6T2Z8_SOYBN	GLYMA15G10700	GLYMA15G10700.1	GLYMA15G10700.1	I1MFA1	I1MFA1	I1MFA1_SOYBN	I1MFA1_SOYBN	I1MFA1_SOYBN	LOC100776071	LOC100776071	Putative uncharacterized protein	Putative uncharacterized protein	UPI000233B2DA	Uncharacterized protein	Uncharacterized protein	XM_003546065.1	XP_003546113.1	XP_003546113.1	XP_003546113.1	gmx:100776071
B1ACD5	0.15639	-26.768	0.019118	17.186			GLYMA15G12090.1	3847.GLYMA15G12090.1	http://smart.embl.de/smart/DD2.cgi?smart=539:Pfam_TFIIF_alpha(42|538)+	Uncharacterized protein	100812247	100812247	GLYMA15G12090	GLYMA15G12090.1	GLYMA15G12090.1	I1MFM9	I1MFM9	I1MFM9_SOYBN	I1MFM9_SOYBN	I1MFM9_SOYBN	LOC100812247	LOC100812247	UPI000233B5BE	Uncharacterized protein	Uncharacterized protein	XM_003546131.1	XP_003546179.1	XP_003546179.1	XP_003546179.1	gmx:100812247
I1LN34	0.16059	-26.386	0.0197	17.055			GLYMA15G18430.2	3847.GLYMA15G18430.2	http://smart.embl.de/smart/DD2.cgi?smart=721:SIGNAL(1|23)+Pfam_Glyco_hydro_35(31|337)+Pfam_Glyco_hydro_42(47|209)+ZnF_RBZ(658|683)+	Beta-galactosidase	100781959	100781959	ACF22882.1	Beta-galactosidase	Beta-galactosidase	C6F122	C6F122	C6F122_SOYBN	C6F122_SOYBN	C6F122_SOYBN	EU835682	EU835682	EU835682	GLYMA15G18430	GLYMA15G18430.2	GLYMA15G18430.2	GLYMA15G18430.4	GLYMA15G18430.5	I1MH73	I1MH73	I1MH73_SOYBN	I1MH73_SOYBN	I1MH73_SOYBN	LOC100781959	LOC100781959	UPI000233ABA4	XM_003546409.1	XP_003546457.1	XP_003546457.1	XP_003546457.1	gmx:100781959
C6T2R0;0.12877;-29.571;0.023466;16.296;;;CYSTATIN;3847.GLYMA15G36180.1;http://smart.embl.de/smart/DD2.cgi?smart=245:SIGNAL(1|33)+CY(46|136)+;"Cysteine proteinase inhibitor; Uncharacterized protein ";547777;547777;ACU24145.1;BAA19608.1;BAA19610.1;BT098957;BT098957;BT098957;C6TMK3;C6TMK3;C6TMK3_SOYBN;C6TMK3_SOYBN;C6TMK3_SOYBN;CYSTATIN;CYSTATIN;CYSTATIN;Cysteine proteinase inhibitor;Cysteine protein…
I1LA71	57.507	25.237	0.029863	15.249			GLYMA15G41870.1	3847.GLYMA15G41870.1	http://smart.embl.de/smart/DD2.cgi?smart=280:Pfam_Ribosomal_L18e(87|214)+	Uncharacterized protein	100809931	100809931	ACU21080.1	BT096887	BT096887	BT096887	C6TGX8	C6TGX8	C6TGX8_SOYBN	C6TGX8_SOYBN	C6TGX8_SOYBN	GLYMA15G41870	GLYMA15G41870.1	GLYMA15G41870.1	GLYMA15G41870.2	I1MJF2	I1MJF2	I1MJF2_SOYBN	I1MJF2_SOYBN	I1MJF2_SOYBN	K7MDM5	K7MDM5_SOYBN	LOC100809931	LOC100809931	Putative uncharacterized protein	Putative uncharacterized protein	UPI000233BE7B	Uncharacterized protein	Uncharacterized protein	XM_003546787.1	XM_003546788.1	XP_003546835.1	XP_003546835.1	XP_003546835.1	XP_003546836.1	XP_003546836.1	XP_003546836.1	gmx:100809931
K7L1L7;0.21767;-21.998;0.035142;14.542;;;GLYMA16G04530.1;3847.GLYMA16G04530.1;http://smart.embl.de/smart/DD2.cgi?smart=207:Pfam_APS_kinase(29|185)+Pfam_AAA_17(32|155)+Pfam_AAA_33(32|157)+;"Adenylyl-sulfate kinase ; Catalyzes the synthesis of activated sulfate (By similarity)";100794000;100794000;Adenylyl-sulfate kinase;Adenylyl-sulfate kinase;EC:2.7.1.25;GLYMA16G04530;GLYMA16G04530.1;GLYMA16G0453…
I1KIR6	0.14933	-27.435	0.036789	14.343			GLYMA16G06850.1	3847.GLYMA16G06850.1	http://smart.embl.de/smart/DD2.cgi?smart=518:Pfam_G6PD_N(36|224)+Pfam_G6PD_C(226|510)+	Glucose-6-phosphate 1-dehydrogenase	AJ004900	EC:1.1.1.49	GLYMA16G06850	GLYMA16G06850.1	GLYMA16G06850.1	GLYMA16G06850.2	GLYMA16G06850.3	GLYMA16G06850.4	Glucose-6-phosphate 1-dehydrogenase	Glucose-6-phosphate 1-dehydrogenase	Glucose-6-phosphate-dehydrogenase	I1MLP0	I1MLP0	I1MLP0_SOYBN	I1MLP0_SOYBN	I1MLP0_SOYBN	LOC100793462	LOC100793462	O81978	O81978_SOYBN	T07655	UPI0001CAC022	UPI00023D7860	XM_003547631.1	XP_003547679.1	gmx:100793462
C6T949	46.608	22.206	0.03702	14.316			GLYMA16G09120.1	3847.GLYMA16G09120.1	http://smart.embl.de/smart/DDt.cgi?smart=53:	Uncharacterized protein	GLYMA16G09120	GLYMA16G09120.1	GLYMA16G09120.1	K7MFW5	K7MFW5_SOYBN	Uncharacterized protein
I1JGD2	61.467	26.198	0.041577	13.812			GLYMA16G27770.2	3847.GLYMA16G27770.2	http://smart.embl.de/smart/DD2.cgi?smart=501:S1(285|355)+S1(364|435)+	Uncharacterized protein	GLYMA16G27770	GLYMA16G27770.2	GLYMA16G27770.2	GLYMA16G27770.3	I1MP28_SOYBN	K7MHP3	K7MHP3_SOYBN	K7MHP4	K7MHP4_SOYBN	LOC100811564	LOC100811564	UPI00023D778D	Uncharacterized protein	XM_003548919.1	XP_003548967.1	gmx:100811564
I1N3W7	0.32947	-16.018	0.042996	13.666			GLYMA16G31250.1	3847.GLYMA16G31250.1	http://smart.embl.de/smart/DD2.cgi?smart=226:Pfam_Ribosomal_L6(56|128)+Pfam_Ribosomal_L6(136|211)+	Uncharacterized protein	100801236	100801236	ACU23468.1	BT098244	BT098244	BT098244	C6TKM8	C6TKM8	C6TKM8_SOYBN	C6TKM8_SOYBN	C6TKM8_SOYBN	GLYMA16G31250	GLYMA16G31250.1	GLYMA16G31250.1	I1MPT8	I1MPT8	I1MPT8_SOYBN	I1MPT8_SOYBN	I1MPT8_SOYBN	LOC100801236	LOC100801236	Putative uncharacterized protein	Putative uncharacterized protein	UPI000233AD7D	Uncharacterized protein	Uncharacterized protein	XM_003548139.1	XM_003548140.1	XP_003548187.1	XP_003548187.1	XP_003548187.1	XP_003548188.1	gmx:100801236
I1ME54	0.25741	-19.579	0.047586	13.225			GLYMA16G33870.1	3847.GLYMA16G33870.1	http://smart.embl.de/smart/DD2.cgi?smart=325:CoA_binding(32|128)+Pfam_Succ_CoA_lig(174|318)+Pfam_Ligase_CoA(180|302)+	Uncharacterized protein	100815484	100815484	EC:6.2.1.4	EC:6.2.1.5	GLYMA16G33870	GLYMA16G33870.1	GLYMA16G33870.1	I1MQH3	I1MQH3	I1MQH3_SOYBN	I1MQH3_SOYBN	I1MQH3_SOYBN	LOC100815484	LOC100815484	UPI000233B351	Uncharacterized protein	Uncharacterized protein	XM_003548247.1	XP_003548295.1	XP_003548295.1	XP_003548295.1	gmx:100815484
O04720	0.22856	-21.293	0.047644	1.322			GLYMA17G05570.1	3847.GLYMA17G05570.1	http://smart.embl.de/smart/DD2.cgi?smart=291:Pfam_COQ9(186|264)+	Uncharacterized protein	100775943	100775943	ACU24561.1	BT099400	BT099400	BT099400	C6TNR9	C6TNR9	C6TNR9_SOYBN	C6TNR9_SOYBN	C6TNR9_SOYBN	GLYMA17G05570	GLYMA17G05570.1	GLYMA17G05570.1	LOC100775943	LOC100775943	NM_001252729.2	NP_001239658.1	NP_001239658.1	NP_001239658.1	UPI0001B170C8	Uncharacterized protein	Uncharacterized protein	gmx:100775943
I1K0W3	60.872	26.058	0.047835	13.203			GLYMA17G07545.1	3847.GLYMA17G07545.1	http://smart.embl.de/smart/DDt.cgi?smart=138:	Uncharacterized protein	100811033	GLYMA17G07545	GLYMA17G07545.1	GLYMA17G07545.1	I1MSW0_SOYBN	K7MK94	K7MK94_SOYBN	LOC100811033	LOC100811033	UPI000233EC25	Uncharacterized protein	XM_003549459.1	XP_003549507.1	XP_003549507.1	gmx:100811033
C6T172	0.198	-23.365	0.048283	13.162			PAP3	3847.GLYMA17G11790.1	http://smart.embl.de/smart/DD2.cgi?smart=512:TRANS(36|55)+Pfam_PhoD(97|291)+Pfam_Metallophos(193|391)+Pfam_Metallophos_C(416|482)+	Uncharacterized protein	547708	547708	AAN85416.1	AAN85417.1	AAN85418.1	AAN85419.1	AAN85420.1	ADM32497.1	AY151271	AY151271	AY151271	AY151272	AY151272	AY151272	AY151273	AY151273	AY151273	AY151274	AY151274	AY151274	AY151275	AY151275	AY151275	GLYMA17G11790	GLYMA17G11790.1	GLYMA17G11790.1	GLYMA17G11790.2	GLYMA17G11790.4	GQ422778	GQ422778	GQ422778	I1MU35	I1MU35	I1MU35_SOYBN	I1MU35_SOYBN	I1MU35_SOYBN	I1MU36	I1MU36	I1MU36_SOYBN
K7K8D7	3.939	19.778	0.04983	13.025			GLYMA17G29566.1	3847.GLYMA17G29566.1	http://smart.embl.de/smart/DD2.cgi?smart=244:Pfam_DUF1997(74|236)+	Uncharacterized protein	100813897	GLYMA17G29566	GLYMA17G29566.1	GLYMA17G29566.1	K7MMS8	K7MMS8_SOYBN	LOC100813897	LOC100813897	UPI000233F352	Uncharacterized protein	XM_003549166.1	XP_003549214.1	XP_003549214.1	gmx:100813897
							ACCA-3	3847.GLYMA18G42325.1	http://smart.embl.de/smart/DD2.cgi?smart=683:Pfam_ACCA(89|233)+Pfam_Carboxyl_trans(123|388)+Pfam_MdcE(178|385)+COIL(598|643)+	Uncharacterized protein	100037449	100037449	AAF89548.1	AAF89549.1	ACCA-3	ACCA-3	ACCA-3	AF165158	AF165158	AF165158	AF165159	AF165159	AF165159	Carboxyl transferase alpha subunit	Carboxyl transferase alpha subunit	EC:6.4.1.2	GLYMA18G42325	GLYMA18G42325.1	GLYMA18G42325.1	GLYMA18G42325.2	I1N2T9_SOYBN	K7MTE4	K7MTE4_SOYBN	K7MTE5	K7MTE5_SOYBN	NM_001249077.1	NP_001236006.1	NP_001236006.1	NP_001236006.1	Q9LLQ8	Q9LLQ8	Q9LLQ8_SOYBN	Q9LLQ8_SOYBN	Q9LLQ8_SOYBN	Q9LLQ9	Q9LLQ9	Q9LLQ9_SOYBN	Q9LLQ9_SOYBN	Q9LLQ9_SOYBN
GM_DMA_SDH vs GM_DMA_CDH							GLYMA18G43240.2	3847.GLYMA18G43240.2	http://smart.embl.de/smart/DD2.cgi?smart=483:Pfam_Acyl-CoA_dh_N(102|213)+Pfam_Acyl-CoA_dh_M(217|269)+Pfam_Acyl-CoA_dh_1(323|469)+	Uncharacterized protein	EC:1.3.3.6	GLYMA18G43240	GLYMA18G43240.2	GLYMA18G43240.2	GLYMA18G43240.3	GLYMA18G43240.4	GLYMA18G43240.5	GLYMA18G43240.6	GLYMA18G43240.7	I1N2Y8_SOYBN	K7MTK3	K7MTK3_SOYBN	K7MTK4	K7MTK4_SOYBN	K7MTK5	K7MTK5_SOYBN	K7MTK6	K7MTK6_SOYBN	K7MTK7	K7MTK7_SOYBN	LOC100777033	LOC100777033	LOC100784451	LOC100784451	Uncharacterized protein	XM_003529112.1	XM_003552209.1	XP_003529160.1	XP_003552257.1	gmx:100777033	gmx:100784451
							GLYMA18G46830.1	3847.GLYMA18G46830.1	http://smart.embl.de/smart/DDt.cgi?smart=268:	Putative uncharacterized protein	100810003	100810003	ACU24371.1	BT099195	BT099195	BT099195	C6TN79	C6TN79	C6TN79_SOYBN	C6TN79_SOYBN	C6TN79_SOYBN	GLYMA18G46830	GLYMA18G46830.1	GLYMA18G46830.1	GLYMA18G46830.2	I1N3R6	I1N3R6	I1N3R6_SOYBN	K7MUB5	K7MUB5_SOYBN	LOC100810003	LOC100810003	NM_001252799.2	NP_001239728.1	NP_001239728.1	NP_001239728.1	UPI0001B17355	Uncharacterized protein	Uncharacterized protein	gmx:100810003
	FC	log2(FC)	p.ajusted	#NOME?			GLYMA18G47200.1	3847.GLYMA18G47200.1	http://smart.embl.de/smart/DD2.cgi?smart=267:Pfam_Ribosomal_L5(84|140)+Pfam_Ribosomal_L5_C(144|238)+	Uncharacterized protein	100818896	100818896	ACU24072.1	BT098881	BT098881	BT098881	C6TMD0	C6TMD0	C6TMD0_SOYBN	C6TMD0_SOYBN	C6TMD0_SOYBN	GLYMA18G47200	GLYMA18G47200.1	GLYMA18G47200.1	I1N3U5	I1N3U5	I1N3U5_SOYBN	I1N3U5_SOYBN	I1N3U5_SOYBN	LOC100818896	LOC100818896	Putative uncharacterized protein	Putative uncharacterized protein	UPI000233E41E	Uncharacterized protein	Uncharacterized protein	XM_003552368.1	XP_003552416.1	XP_003552416.1	XP_003552416.1	gmx:100818896
Q6YGT9	12.241	36.137	0.0038778	24.114			CYP97C10	3847.GLYMA18G47500.1	http://smart.embl.de/smart/DD2.cgi?smart=641:Pfam_p450(149|597)+	Uncharacterized protein	100780770	100780770	ABD97103.1	CYP97C10	CYP97C10	CYP97C10	CYP97C10	CYP97C10	Cytochrome P450 monooxygenase CYP97C10	Cytochrome P450 monooxygenase CYP97C10	DQ394572	DQ394572	DQ394572	EC:1.14.-.-	GLYMA18G47500	GLYMA18G47500.1	GLYMA18G47500.1	GLYMA18G47500.2	I1N3W7	I1N3W7	I1N3W7_SOYBN	I1N3W7_SOYBN	I1N3W7_SOYBN	I1N3W8	I1N3W8	I1N3W8_SOYBN	I1N3W8_SOYBN	I1N3W8_SOYBN	Q1WCP0	Q1WCP0	Q1WCP0_SOYBN	Q1WCP0_SOYBN	Q1WCP0_SOYBN	UPI000233E580	Uncharacterized protein	Uncharacterized protein	XM_003552382.1	XP_003552430.1	XP_003552430.1
I1NHF4	92.272	32.059	0.0038778	24.114			GLYMA18G47830.1	3847.GLYMA18G47830.1	http://smart.embl.de/smart/DD2.cgi?smart=307:SIGNAL(1|19)+Pfam_DUF2358(103|211)+TRANS(286|303)+	Putative uncharacterized protein	100791782	100791782	ACU19331.1	BT095055	BT095055	BT095055	C6TBX9	C6TBX9	C6TBX9_SOYBN	C6TBX9_SOYBN	C6TBX9_SOYBN	GLYMA18G47830	GLYMA18G47830.1	GLYMA18G47830.1	I1N3Z8	I1N3Z8	I1N3Z8_SOYBN	I1N3Z8_SOYBN	I1N3Z8_SOYBN	LOC100791782	LOC100791782	Putative uncharacterized protein	Putative uncharacterized protein	UPI000233E6F3	Uncharacterized protein	Uncharacterized protein	XM_003552403.1	XP_003552451.1	XP_003552451.1	XP_003552451.1	gmx:100791782
I1LPJ4	0.11219	-3.156	0.0038778	24.114			GLYMA18G52480.1	3847.GLYMA18G52480.1	http://smart.embl.de/smart/DD2.cgi?smart=673:Pfam_HSP70(9|617)+	Uncharacterized protein	100783822	100783822	GLYMA18G52480	GLYMA18G52480.1	GLYMA18G52480.1	I1N541	I1N541	I1N541_SOYBN	I1N541_SOYBN	I1N541_SOYBN	LOC100783822	LOC100783822	UPI000233F131	Uncharacterized protein	Uncharacterized protein	XM_003552637.1	XP_003552685.1	XP_003552685.1	XP_003552685.1	gmx:100783822
K7MTE4	86.146	31.068	0.0038778	24.114			GLYMA19G07230.1	3847.GLYMA19G07230.1	http://smart.embl.de/smart/DD2.cgi?smart=211:RAB(7|170)+	Uncharacterized protein	100790031	100790031	GLYMA19G07230	GLYMA19G07230.1	GLYMA19G07230.1	I1N6V9	I1N6V9	I1N6V9_SOYBN	I1N6V9_SOYBN	I1N6V9_SOYBN	LOC100790031	LOC100790031	UPI000233E720	Uncharacterized protein	Uncharacterized protein	XM_003553251.1	XP_003553299.1	XP_003553299.1	XP_003553299.1	gmx:100790031
I1MCQ9	0.11851	-30.769	0.0038778	24.114			GLYMA19G14000.3	3847.GLYMA19G14000.3	http://smart.embl.de/smart/DD2.cgi?smart=267:Pfam_Pep_deformylase(74|227)+	Uncharacterized protein	100500424	100500424	ACU15506.1	BT091355	BT091355	BT091355	C6T1P9	C6T1P9	C6T1P9_SOYBN	C6T1P9_SOYBN	C6T1P9_SOYBN	EC:3.5.1.88	GLYMA19G14000	GLYMA19G14000.2	GLYMA19G14000.3	GLYMA19G14000.3	GLYMA19G14000.4	I1N755_SOYBN	I1N756	I1N756	I1N756_SOYBN	I1N756_SOYBN	I1N756_SOYBN	K7MWY0	K7MWY0_SOYBN	LOC100500424	LOC100500424	NM_001250926.1	NP_001237855.1	NP_001237855.1	NP_001237855.1	Putative uncharacterized protein	Putative uncharacterized protein	UPI00023D9A48	UPI00023D9A49	Uncharacterized protein	Uncharacterized protein	gmx:100500424
I1KT36;0.1267;-29.805;0.0038778;24.114;;;GLYMA19G28900.4;3847.GLYMA19G28900.4;http://smart.embl.de/smart/DD2.cgi?smart=207:Pfam_APS_kinase(29|185)+Pfam_AAA_33(32|157)+Pfam_AAA_17(32|170)+;"Adenylyl-sulfate kinase ; Catalyzes the synthesis of activated sulfate (By similarity)";100793200;100793200;ACU23241.1;Adenylyl-sulfate kinase;Adenylyl-sulfate kinase;BT098004;BT098004;BT098004;C6TK01;C6TK01;C6…
I1NBL1	74.257	28.925	0.0038778	24.114			GLYMA19G32550.1	3847.GLYMA19G32550.1	http://smart.embl.de/smart/DD2.cgi?smart=466:SIGNAL(1|20)+PbH1(195|221)+PbH1(222|243)+PbH1(248|269)+PbH1(339|364)+	Uncharacterized protein	100794954	100794954	GLYMA19G32550	GLYMA19G32550.1	GLYMA19G32550.1	I1N942	I1N942	I1N942_SOYBN	I1N942_SOYBN	I1N942_SOYBN	LOC100794954	LOC100794954	UPI000233EA2E	Uncharacterized protein	Uncharacterized protein	XM_003554139.1	XP_003554187.1	XP_003554187.1	XP_003554187.1	gmx:100794954
I1ME54	0.16672	-25.845	0.0051621	22.872			GLYMA19G37020.1	3847.GLYMA19G37020.1	http://smart.embl.de/smart/DD2.cgi?smart=211:RAB(15|179)+	Uncharacterized protein	100527726	100527726	ACU16883.1	BT092593	BT092593	BT092593	C6T581	C6T581	C6T581_SOYBN	C6T581_SOYBN	C6T581_SOYBN	GLYMA19G37020	GLYMA19G37020.1	GLYMA19G37020.1	I1NAD3	I1NAD3	I1NAD3_SOYBN	I1NAD3_SOYBN	I1NAD3_SOYBN	LOC100527726	LOC100527726	NM_001249569.1	NP_001236498.1	NP_001236498.1	NP_001236498.1	Putative uncharacterized protein	Putative uncharacterized protein	UPI00023DE4B7	Uncharacterized protein	Uncharacterized protein	gmx:100527726
A0A0R0FX70	0.11934	-30.669	0.0073893	21.314			GLYMA19G37550.1	3847.GLYMA19G37550.1	http://smart.embl.de/smart/DD2.cgi?smart=652:tRNA_SAD(180|232)+Pfam_tRNA-synt_2b(287|456)+Pfam_HGTP_anticodon(556|644)+	Uncharacterized protein	100784904	100784904	EC:6.1.1.3	GLYMA19G37550	GLYMA19G37550.1	GLYMA19G37550.1	I1NAJ0	I1NAJ0	I1NAJ0_SOYBN	I1NAJ0_SOYBN	I1NAJ0_SOYBN	LOC100784904	LOC100784904	UPI000233F5EB	Uncharacterized protein	Uncharacterized protein	XM_003554370.1	XP_003554418.1	XP_003554418.1	XP_003554418.1	gmx:100784904
I1K681	79.862	29.975	0.0073893	21.314			GLYMA19G41150.1	3847.GLYMA19G41150.1	http://smart.embl.de/smart/DD2.cgi?smart=771:DEXDc(129|335)+HELICc(372|452)+Pfam_GUCT(539|639)+ZnF_C2HC(748|764)+	Uncharacterized protein	100789516	100789516	GLYMA19G41150	GLYMA19G41150.1	GLYMA19G41150.1	I1NBL1	I1NBL1	I1NBL1_SOYBN	I1NBL1_SOYBN	I1NBL1_SOYBN	LOC100789516	LOC100789516	UPI000233E5F7	Uncharacterized protein	Uncharacterized protein	XM_003554542.1	XP_003554590.1	XP_003554590.1	XP_003554590.1	gmx:100789516
I1NCA1	0.13166	-29.251	0.0073893	21.314			GLYMA19G43470.1	3847.GLYMA19G43470.1	http://smart.embl.de/smart/DD2.cgi?smart=194:ChtBD1(23|62)+Pfam_Barwin(74|192)+	Uncharacterized protein	100805955	100805955	GLYMA19G43470	GLYMA19G43470.1	GLYMA19G43470.1	I1NCA1	I1NCA1	I1NCA1_SOYBN	I1NCA1_SOYBN	I1NCA1_SOYBN	LOC100805955	LOC100805955	UPI000233EBB8	Uncharacterized protein	Uncharacterized protein	XM_003554661.1	XP_003554709.1	XP_003554709.1	XP_003554709.1	gmx:100805955
K7MK94	0.12285	-3.025	0.0077737	21.094			GLYMA20G24990.1	3847.GLYMA20G24990.1	http://smart.embl.de/smart/DD2.cgi?smart=256:Pfam_Ribosomal_L18e(89|220)+	Uncharacterized protein	100306183	100306183	ACU14243.1	BT090168	BT090168	BT090168	C6SYC0	C6SYC0	C6SYC0_SOYBN	C6SYC0_SOYBN	C6SYC0_SOYBN	GLYMA20G24990	GLYMA20G24990.1	GLYMA20G24990.1	GLYMA20G24990.2	I1NFJ3	I1NFJ3	I1NFJ3_SOYBN	I1NFJ3_SOYBN	I1NFJ3_SOYBN	LOC100306183	LOC100306183	NM_001248130.1	NP_001235059.1	NP_001235059.1	NP_001235059.1	UPI0001B15780	UPI00023DCCE9	Uncharacterized protein	Uncharacterized protein	gmx:100306183
I1NAD3	67.836	2.762	0.013329	18.752			GLYMA20G31980.1	3847.GLYMA20G31980.1	http://smart.embl.de/smart/DD2.cgi?smart=435:Pfam_Chorismate_synt(58|406)+	Chorismate synthase	100814518	100814518	Chorismate synthase	Chorismate synthase	EC:4.2.3.5	GLYMA20G31980	GLYMA20G31980.1	GLYMA20G31980.1	I1NHF4	I1NHF4	I1NHF4_SOYBN	I1NHF4_SOYBN	I1NHF4_SOYBN	LOC100814518	LOC100814518	UPI0001BA5C08	XM_003556182.1	XP_003556230.1	XP_003556230.1	XP_003556230.1	gmx:100814518
I1N541	55.906	2.483	0.013391	18.732
I1JGQ5	65.219	27.053	0.023373	16.313
I1N3Z8	0.1357	-28.815	0.027898	15.544
K7LBK1	79.898	29.982	0.029045	15.369
[truncated: 28 more columns]
