# Supplementary material for: Proteomic Profile of Glyphosate-Resistant Soybean under Combined Herbicide and Drought Stress Conditions
Source: Plants (Basel). 2021 Nov 5;10(11):2381. doi: 10.3390/plants10112381 (PMC8622064; doi:10.3390/plants10112381)
Supplement: Supplementary file 1 [file plants-10-02381-s001.zip › Supp Table S4 final.csv]

Supplementary Table S4. List of statistically significant proteins in the comparative analysis between genetically modified soybean and control under combined herbicide and drought stress conditions. Information on protein hits for the enriched pathways are also available.
GM_DME_CDH vs C_D0_SDH						KEGG
	FC	log2(FC)	p.ajusted	#NOME?		#pathway ID	pathway description	observed gene count	false discovery rate	matching proteins in your network (IDs)	matching proteins in your network (labels)
I1MGX8	81.955	30.348	0.00043138	33.651		3010	Ribosome	15	2.25e-10	GLYMA03G21710.1	GLYMA03G34700.1	GLYMA05G35030.1	GLYMA07G39980.1	GLYMA08G04690.1	GLYMA08G41280.1	GLYMA08G43690.1	GLYMA08G46070.1	GLYMA09G05720.2	GLYMA16G10700.1	GLYMA17G00820.1	GLYMA18G09430.1	GLYMA18G32680.1	GLYMA18G47200.1	GLYMA20G21190.1	GLYMA03G21710.1	GLYMA03G34700.1	GLYMA05G35030.1	GLYMA07G39980.1	GLYMA08G04690.1	GLYMA08G41280.1	GLYMA08G43690.1	GLYMA08G46070.1	GLYMA09G05720.2	GLYMA16G10700.1	GLYMA17G00820.1	GLYMA18G09430.1	GLYMA18G32680.1	GLYMA18G47200.1	GLYMA20G21190.1
I1N3U5	11.295	34.976	0.00057672	3.239		1100	Metabolic pathways	28	1.39e-06	GLYMA02G07340.1	GLYMA02G37080.1	GLYMA02G38160.3	GLYMA02G43560.1	GLYMA03G29330.1	GLYMA05G00910.3	GLYMA08G08630.1	GLYMA09G01270.1	GLYMA11G06820.1	GLYMA11G12870.1	GLYMA11G13070.1	GLYMA12G05010.1	GLYMA12G19520.1	GLYMA12G36132.1	GLYMA13G01360.3	GLYMA13G06940.1	GLYMA13G21230.1	GLYMA13G42560.1	GLYMA14G36850.1	GLYMA14G39140.1	GLYMA16G06700.1	GLYMA16G33870.1	GLYMA17G10610.1	GLYMA17G14750.1	GLYMA18G42325.1	GLYMA18G48010.2	GLYMA18G49210.1	GLYMA20G38740.1	ACCA-3	CHLH	CYP74A2	GLYMA02G07340.1	GLYMA02G37080.1	GLYMA02G38160.3	GLYMA02G43560.1	GLYMA05G00910.3	GLYMA08G08630.1	GLYMA09G01270.1	GLYMA11G06820.1	GLYMA11G12870.1
K7MPZ2	0.11423	-31.299	0.00057672	3.239		1110	Biosynthesis of secondary metabolites	18	2.46e-05	GLYMA02G37080.1	GLYMA02G38160.3	GLYMA02G43560.1	GLYMA03G29330.1	GLYMA04G02271.1	GLYMA05G00910.3	GLYMA08G08630.1	GLYMA11G06820.1	GLYMA11G12870.1	GLYMA12G05010.1	GLYMA12G19520.1	GLYMA13G21230.1	GLYMA14G36850.1	GLYMA14G39140.1	GLYMA16G33870.1	GLYMA18G42325.1	GLYMA18G48010.2	GLYMA18G49210.1	ACCA-3	CHLH	GLYMA02G37080.1	GLYMA02G38160.3	GLYMA02G43560.1	GLYMA05G00910.3	GLYMA08G08630.1	GLYMA11G06820.1	GLYMA11G12870.1	GLYMA12G05010.1	GLYMA13G21230.1	GLYMA14G36850.1	GLYMA14G39140.1	GLYMA16G33870.1	GLYMA18G48010.2	GLYMA18G49210.1	MDH-1	SMT2-1
C6TIG2	0.11902	-30.707	0.00057672	3.239		1200	Carbon metabolism	8	0.000628	GLYMA02G38160.3	GLYMA05G00910.3	GLYMA12G19520.1	GLYMA13G21230.1	GLYMA14G36850.1	GLYMA16G33870.1	GLYMA18G42325.1	GLYMA20G38740.1	ACCA-3	GLYMA02G38160.3	GLYMA05G00910.3	GLYMA13G21230.1	GLYMA14G36850.1	GLYMA16G33870.1	GLYMA20G38740.1	MDH-1
A0A0R0HSJ1	0.12594	-29.892	0.00057672	3.239		52	Galactose metabolism	4	0.00481	GLYMA13G42560.1	GLYMA14G39140.1	GLYMA17G14750.1	GLYMA18G49210.1	GLYMA13G42560.1	GLYMA14G39140.1	GLYMA17G14750.1	GLYMA18G49210.1
I1L5K1	76.443	29.344	0.00057672	3.239		1230	Biosynthesis of amino acids	6	0.0209	GLYMA02G37080.1	GLYMA02G38160.3	GLYMA05G00910.3	GLYMA08G08630.1	GLYMA13G21230.1	GLYMA14G36850.1	GLYMA02G37080.1	GLYMA02G38160.3	GLYMA05G00910.3	GLYMA08G08630.1	GLYMA13G21230.1	GLYMA14G36850.1
I1JM69	74.921	29.054	0.00063876	31.947		860	Porphyrin and chlorophyll metabolism	3	0.0253	GLYMA02G43040.1	GLYMA03G29330.1	GLYMA18G02800.1	CHLH	Fer2-1	ferritin-3
A0A0R0KRH5	0.17594	-25.068	0.00063876	31.947		900	Terpenoid backbone biosynthesis	3	0.0253	GLYMA11G06820.1	GLYMA11G12870.1	GLYMA12G05010.1	GLYMA11G06820.1	GLYMA11G12870.1	GLYMA12G05010.1
A0A0R0HTS2	0.11755	-30.886	0.00090229	30.447		630	Glyoxylate and dicarboxylate metabolism	3	0.0275	GLYMA02G38160.3	GLYMA12G19520.1	GLYMA18G48010.2	GLYMA02G38160.3	GLYMA18G48010.2	MDH-1
I1MB71	0.13335	-29.067	0.0011141	29.531		670	One carbon pool by folate	2	0.0442	GLYMA02G38160.3	GLYMA20G38740.1	GLYMA02G38160.3	GLYMA20G38740.1
K7KDF5	0.1437	-27.988	0.0011511	29.389		710	Carbon fixation in photosynthetic organisms	3	0.0442	GLYMA05G00910.3	GLYMA12G19520.1	GLYMA14G36850.1	GLYMA05G00910.3	GLYMA14G36850.1	MDH-1
I1M5B6	0.16273	-26.194	0.0012183	29.143
K7L9M2	88.652	31.482	0.0013084	28.833		Protein annotations network
I1LNX9	77.038	29.456	0.0013084	28.833		#node	identifier	domain_summary_url	annotation	other_names_and_aliases
I1MGV6	73.535	28.784	0.0013084	28.833		GLYMA01G02150.1	3847.GLYMA01G02150.1	http://smart.embl.de/smart/DD2.cgi?smart=289:RRM(81|153)+RRM(178|252)+	Uncharacterized protein	100793319	100793319	ACU20232.1	BT096003	BT096003	BT096003	C6TEI0	C6TEI0	C6TEI0_SOYBN	C6TEI0_SOYBN	C6TEI0_SOYBN	GLYMA01G02150	GLYMA01G02150.1	GLYMA01G02150.1	I1J4U7	I1J4U7	I1J4U7_SOYBN	I1J4U7_SOYBN	I1J4U7_SOYBN	LOC100793319	LOC100793319	NM_001255879.2	NP_001242808.1	NP_001242808.1	NP_001242808.1	Putative uncharacterized protein	Putative uncharacterized protein	UPI00023377E5	Uncharacterized protein	Uncharacterized protein	gmx:100793319
I1KQJ4	44.895	21.665	0.0013084	28.833		GLYMA01G02290.1	3847.GLYMA01G02290.1	http://smart.embl.de/smart/DD2.cgi?smart=221:Pfam_Polyketide_cyc2(58|208)+Pfam_Polyketide_cyc(67|204)+	Uncharacterized protein	100819216	100819216	GLYMA01G02290	GLYMA01G02290.1	GLYMA01G02290.1	I1J4W0	I1J4W0	I1J4W0_SOYBN	I1J4W0_SOYBN	I1J4W0_SOYBN	LOC100819216	LOC100819216	UPI00023378E3	Uncharacterized protein	Uncharacterized protein	XM_003517046.1	XP_003517094.1	XP_003517094.1	XP_003517094.1	gmx:100819216
C6TA47	0.15153	-27.223	0.0013428	2.872		GLYMA01G22630.3	3847.GLYMA01G22630.3	http://smart.embl.de/smart/DD2.cgi?smart=535:TRANS(60|82)+COIL(433|512)+	Uncharacterized protein	100803220	GLYMA01G22630	GLYMA01G22630.3	GLYMA01G22630.3	GLYMA01G22630.4	I1J6R7_SOYBN	I1J6R8_SOYBN	K7K2S7	K7K2S7_SOYBN	K7K2S8	K7K2S8_SOYBN	LOC100803220	LOC100803220	UPI0002337B2D	Uncharacterized protein	XM_003517967.1	XP_003518015.1	XP_003518015.1	gmx:100803220
A0A0R0JTV5	7.314	28.707	0.0014238	28.465		GLYMA01G24931.1	3847.GLYMA01G24931.1	http://smart.embl.de/smart/DD2.cgi?smart=313:Pfam_Aldo_ket_red(18|285)+	Uncharacterized protein	100801791	100801791	GLYMA01G24931	GLYMA01G24931.1	GLYMA01G24931.1	I1J6Z7	I1J6Z7	I1J6Z7_SOYBN	I1J6Z7_SOYBN	I1J6Z7_SOYBN	LOC100801791	LOC100801791	UPI00001511A5	Uncharacterized protein	Uncharacterized protein	XM_003516848.1	XP_003516896.1	XP_003516896.1	XP_003516896.1	gmx:100801791
I1JQI2	72.704	2.862	0.0014238	28.465		GLYMA01G36960.1	3847.GLYMA01G36960.1	http://smart.embl.de/smart/DD2.cgi?smart=448:Pfam_Senescence(250|420)+	Uncharacterized protein	100804971	100804971	GLYMA01G36960	GLYMA01G36960.1	GLYMA01G36960.1	I1J8J9	I1J8J9	I1J8J9_SOYBN	I1J8J9_SOYBN	I1J8J9_SOYBN	LOC100804971	LOC100804971	UPI00023373D3	Uncharacterized protein	Uncharacterized protein	XM_003516494.1	XP_003516542.1	XP_003516542.1	XP_003516542.1	gmx:100804971
I1LMD7	71.022	28.283	0.0014238	28.465		GLYMA01G41480.2	3847.GLYMA01G41480.2	http://smart.embl.de/smart/DD2.cgi?smart=260:Pfam_Peptidase_C12(39|244)+	Uncharacterized protein	100527755	100527755	ACU16915.1	BT092625	BT092625	BT092625	C12.A03	C6T5B3	C6T5B3	C6T5B3_SOYBN	C6T5B3_SOYBN	C6T5B3_SOYBN	GLYMA01G41480	GLYMA01G41480.2	GLYMA01G41480.2	I1J9S6_SOYBN	K7K4Y1	K7K4Y1_SOYBN	LOC100527755	LOC100527755	NM_001249984.1	NP_001236913.1	NP_001236913.1	NP_001236913.1	Putative uncharacterized protein	Putative uncharacterized protein	UPI00023BEA65	Uncharacterized protein	gmx:100527755
A0A0R4J4C8;0.14536;-27.823;0.0014238;28.465;;GLYMA02G07340.1;3847.GLYMA02G07340.1;http://smart.embl.de/smart/DD2.cgi?smart=266:Pfam_UCR_TM(74|137)+Pfam_Rieske(166|262)+;"Ubiquinol-cytochrome c reductase iron-sulfur subunit ; Component of the ubiquinol-cytochrome c reductase complex (complex III or cytochrome b-c1 complex)"; which is a respiratory chain that generates an electrochemical potential …
I1KB69	0.20398	-22.935	0.0014238	28.465		GLYMA02G09640.1	3847.GLYMA02G09640.1	http://smart.embl.de/smart/DD2.cgi?smart=215:Pfam_Pterin_4a(105|204)+	Uncharacterized protein	100815328	100815328	GLYMA02G09640	GLYMA02G09640.1	GLYMA02G09640.1	I1JDK1	I1JDK1	I1JDK1_SOYBN	I1JDK1_SOYBN	I1JDK1_SOYBN	LOC100815328	LOC100815328	UPI0002337348	Uncharacterized protein	Uncharacterized protein	XM_003518577.1	XP_003518625.1	XP_003518625.1	XP_003518625.1	gmx:100815328
I1M4Q6	0.15242	-27.139	0.0016516	27.821		GLYMA02G34470.1	3847.GLYMA02G34470.1	http://smart.embl.de/smart/DD2.cgi?smart=603:TRANS(15|37)+Pfam_Methyltransf_29(92|597)+Pfam_Methyltransf_11(219|314)+	Uncharacterized protein	100800388	100800388	GLYMA02G34470	GLYMA02G34470.1	GLYMA02G34470.1	I1JGD2	I1JGD2	I1JGD2_SOYBN	I1JGD2_SOYBN	I1JGD2_SOYBN	LOC100800388	LOC100800388	UPI0002337356	Uncharacterized protein	Uncharacterized protein	XM_003519047.1	XP_003519095.1	XP_003519095.1	XP_003519095.1	gmx:100800388
I1KIR6	0.12437	-30.073	0.0016918	27.716		GLYMA02G37080.1	3847.GLYMA02G37080.1	http://smart.embl.de/smart/DD2.cgi?smart=532:Pfam_DAHP_synth_2(75|512)+	Uncharacterized protein	100797019	100797019	EC:2.5.1.54	GLYMA02G37080	GLYMA02G37080.1	GLYMA02G37080.1	GLYMA02G37080.2	I1JGU8	I1JGU8	I1JGU8_SOYBN	I1JGU8_SOYBN	I1JGU8_SOYBN	I1JGU9	I1JGU9	I1JGU9_SOYBN	I1JGU9_SOYBN	I1JGU9_SOYBN	LOC100797019	LOC100797019	UPI0002337567	UPI00023BC115	Uncharacterized protein	Uncharacterized protein	XM_003519125.1	XP_003519173.1	XP_003519173.1	XP_003519173.1	gmx:100797019
I1LWX5;78.487;29.725;0.0016918;27.716;;GLYMA02G38160.3;3847.GLYMA02G38160.3;http://smart.embl.de/smart/DD2.cgi?smart=514:Pfam_SHMT(52|450)+;serine hydroxymethyltransferase;" mitochondrial-like; Interconversion of serine and glycine (By similarity)";EC:2.1.2.1;GLYMA02G38160;GLYMA02G38160.3;GLYMA02G38160.3;GLYMA02G38160.4;K7KA00;K7KA00_SOYBN;LOC100816213;LOC100816213;Serine hydroxymethyltransferase…
I1KZY9	0.14064	-2.83	0.0019789	27.036		GLYMA02G40430.1	3847.GLYMA02G40430.1	http://smart.embl.de/smart/DD2.cgi?smart=72:Pfam_DUF2741(1|72)+	Uncharacterized protein	100500582	100500582	GLYMA02G40430	GLYMA02G40430.1	GLYMA02G40430.1	GLYMA02G40430.2	I1JHN4	I1JHN4	I1JHN4_SOYBN	I1JHN4_SOYBN	I1JHN4_SOYBN	I1JHN5	I1JHN5	I1JHN5_SOYBN	I1JHN5_SOYBN	I1JHN5_SOYBN	LOC100500582	LOC100500582	UPI0002337A5D	UPI00023BCE8B	Uncharacterized protein	Uncharacterized protein	XM_003519250.1	XP_003519298.1	XP_003519298.1	XP_003519298.1	gmx:100500582
C6T3N8;73.027;28.684;0.0019837;27.025;;Fer2-1;3847.GLYMA02G43040.1;http://smart.embl.de/smart/DD2.cgi?smart=250:Pfam_Ferritin(83|228)+;"Ferritin ; Stores iron in a soluble"; non-toxic; readily available form. Important for iron homeostasis (By similarity);AAC12282.1;ACU20352.1;AF052511;AF052511;AF052511;BT096127;BT096127;BT096127;C6TEV0;C6TEV0;C6TEV0_SOYBN;C6TEV0_SOYBN;C6TEV0_SOYBN;Fer2-1;Fer2-2;…
I1KU63	65.457	27.105	0.002353	26.284		GLYMA02G43560.1	3847.GLYMA02G43560.1	http://smart.embl.de/smart/DD2.cgi?smart=315:Pfam_DIOX_N(4|112)+Pfam_2OG-FeII_Oxy(153|253)+	Uncharacterized protein	ACU24333.1	BT099155	BT099155	BT099155	C6TN41	C6TN41	C6TN41_SOYBN	C6TN41_SOYBN	C6TN41_SOYBN	GLYMA02G43560	GLYMA02G43560.1	GLYMA02G43560.1	GLYMA02G43560.4	GLYMA02G43560.5	GLYMA02G43560.6	GLYMA02G43560.7	I1JII6	I1JII6	I1JII6_SOYBN	I1JII6_SOYBN	I1JII6_SOYBN	I1JII8	I1JII8	I1JII8_SOYBN	I1JII8_SOYBN	I1JII8_SOYBN	I1JII9	I1JII9	I1JII9_SOYBN	I1JII9_SOYBN	I1JII9_SOYBN	LOC100814810	LOC100814810	Putative uncharacterized protein	Putative uncharacterized protein	UPI000189D301	UPI00023BD718	UPI00023BD719	UPI00023BD71A	Uncharacterized protein
I1KHK3	69.851	28.043	0.002364	26.264		GLYMA02G43790.1	3847.GLYMA02G43790.1	http://smart.embl.de/smart/DD2.cgi?smart=177:TRANS(13|35)+ML(49|166)+	Uncharacterized protein	100306609	100306609	ACU14872.1	ACU17311.1	BT090802	BT090802	BT090802	BT092964	BT092964	BT092964	C6T049	C6T049	C6T049_SOYBN	C6T049_SOYBN	C6T049_SOYBN	C6T699	C6T699	C6T699_SOYBN	C6T699_SOYBN	C6T699_SOYBN	GLYMA02G43790	GLYMA02G43790.1	GLYMA02G43790.1	GLYMA02G43790.2	I1JIL1	I1JIL1_SOYBN	I1JIL2	I1JIL2_SOYBN	LOC100306609	LOC100306609	NM_001250554.2	NP_001237483.1	NP_001237483.1	NP_001237483.1	Putative uncharacterized protein	Putative uncharacterized protein	Uncharacterized protein	gmx:100306609
C6TBN2	0.15045	-27.326	0.0028454	25.459		GLYMA03G13366.1	3847.GLYMA03G13366.1	http://smart.embl.de/smart/DD2.cgi?smart=197:COIL(108|141)+	Uncharacterized protein	100800588	GLYMA03G13366	GLYMA03G13366.1	GLYMA03G13366.1	GLYMA03G13366.2	I1JLP2_SOYBN	K7KDF4	K7KDF4_SOYBN	K7KDF5	K7KDF5_SOYBN	LOC100800588	LOC100800588	UPI0002336B3F	Uncharacterized protein	XM_003520872.1	XP_003520920.1	XP_003520920.1	gmx:100800588
Q9SPB8	0.13442	-28.952	0.0034155	24.665		GLYMA03G21710.1	3847.GLYMA03G21710.1	http://smart.embl.de/smart/DD2.cgi?smart=220:Pfam_Ribosomal_S8e(1|199)+	40S ribosomal protein S8	100794937	100794937	40S ribosomal protein S8	40S ribosomal protein S8	ACU19111.1	BT094811	BT094811	BT094811	C6TBA9	C6TBA9	C6TBA9_SOYBN	C6TBA9_SOYBN	C6TBA9_SOYBN	GLYMA03G21710	GLYMA03G21710.1	GLYMA03G21710.1	GLYMA03G21710.2	I1JM69	I1JM69	I1JM69_SOYBN	I1JM69_SOYBN	I1JM69_SOYBN	I1JM70	I1JM70	I1JM70_SOYBN	I1JM70_SOYBN	I1JM70_SOYBN	LOC100794937	LOC100794937	UPI0002336D6B	UPI00023C223E	XM_003520943.1	XP_003520991.1	XP_003520991.1	XP_003520991.1	gmx:100794937
I1LL18	81.715	30.306	0.0035097	24.547		CHLH	3847.GLYMA03G29330.1	http://smart.embl.de/smart/DD2.cgi?smart=1384:Pfam_DUF3479(81|243)+Pfam_CobN-Mg_chel(245|1366)+	Uncharacterized protein	548043	548043	AJ001091	AJ001091	AJ001091	CAA04526.1	CHLH	CHLH	CHLH	GLYMA03G29330	GLYMA03G29330.1	GLYMA03G29330.1	I1JND2	I1JND2	I1JND2_SOYBN	I1JND2_SOYBN	I1JND2_SOYBN	Magnesium chelatase subunit	Magnesium chelatase subunit	NM_001250974.1	NP_001237903.1	NP_001237903.1	NP_001237903.1	O65808	O65808	O65808_SOYBN	O65808_SOYBN	O65808_SOYBN	T07126	T07126	UPI00023C0E1E	Uncharacterized protein	Uncharacterized protein	chlH	chlH	gmx:548043
I1JPV1	77.607	29.562	0.0035097	24.547		GLYMA03G31870.1	3847.GLYMA03G31870.1	http://smart.embl.de/smart/DD2.cgi?smart=157:Pfam_HR_lesion(1|138)+	Uncharacterized protein	100817488	100817488	GLYMA03G31870	GLYMA03G31870.1	GLYMA03G31870.1	GLYMA03G31870.2	I1JP24	I1JP24	I1JP24_SOYBN	I1JP24_SOYBN	I1JP24_SOYBN	I1JP25	I1JP25	I1JP25_SOYBN	I1JP25_SOYBN	I1JP25_SOYBN	LOC100817488	LOC100817488	UPI0001D842FC	UPI00023C1132	Uncharacterized protein	Uncharacterized protein	XM_003521234.1	XP_003521282.1	XP_003521282.1	XP_003521282.1	gmx:100817488
I1L0B0	66.427	27.318	0.0035097	24.547		GLYMA03G34700.1	3847.GLYMA03G34700.1	http://smart.embl.de/smart/DD2.cgi?smart=163:Pfam_Ribosomal_L24e(3|73)+COIL(106|140)+	Uncharacterized protein	100499979	100499979	ACU14473.1	BT090398	BT090398	BT090398	C6SZ00	C6SZ00	C6SZ00_SOYBN	C6SZ00_SOYBN	C6SZ00_SOYBN	GLYMA03G34700	GLYMA03G34700.1	GLYMA03G34700.1	I1JPV1	I1JPV1	I1JPV1_SOYBN	I1JPV1_SOYBN	I1JPV1_SOYBN	LOC100499979	LOC100499979	NM_001248190.1	NP_001235119.1	NP_001235119.1	NP_001235119.1	Putative uncharacterized protein	Putative uncharacterized protein	UPI00023C1933	Uncharacterized protein	Uncharacterized protein	gmx:100499979	gmx:100820438
I1KXU2	65.392	27.091	0.0035097	24.547		GLYMA03G36860.1	3847.GLYMA03G36860.1	http://smart.embl.de/smart/DD2.cgi?smart=276:COIL(2|41)+Pfam_OTU(130|270)+	Uncharacterized protein	ACU20903.1	BT096701	BT096701	BT096701	C6TGF1	C6TGF1	C6TGF1_SOYBN	C6TGF1_SOYBN	C6TGF1_SOYBN	GLYMA03G36860	GLYMA03G36860.1	GLYMA03G36860.1	I1JQI2	I1JQI2	I1JQI2_SOYBN	I1JQI2_SOYBN	I1JQI2_SOYBN	Putative uncharacterized protein	Putative uncharacterized protein	UPI00023C17B7	Uncharacterized protein	Uncharacterized protein	XM_003521490.1	XP_003521538.1
I1K9C4	0.16028	-26.414	0.0035097	24.547		GLYMA03G39850.1	3847.GLYMA03G39850.1	http://smart.embl.de/smart/DD2.cgi?smart=279:Pfam_Yip1(90|269)+	Uncharacterized protein	100818738	100818738	ACU23194.1	BT097955	BT097955	BT097955	C6TJV4	C6TJV4	C6TJV4_SOYBN	C6TJV4_SOYBN	C6TJV4_SOYBN	GLYMA03G39850	GLYMA03G39850.1	GLYMA03G39850.1	GLYMA03G39850.2	GLYMA03G39850.3	I1JRD4	I1JRD4	I1JRD4_SOYBN	I1JRD4_SOYBN	I1JRD4_SOYBN	I1JRD5	I1JRD5	I1JRD5_SOYBN	I1JRD5_SOYBN	I1JRD5_SOYBN	K7KGP6	K7KGP6_SOYBN	LOC100818738	LOC100818738	Putative uncharacterized protein	Putative uncharacterized protein	UPI0001BA680B	UPI00023C215A	Uncharacterized protein	Uncharacterized protein	XM_003521662.1	XP_003521710.1	XP_003521710.1	XP_003521710.1
I1MQH3;0.13026;-29.405;0.0036977;24.321;;AKR1;3847.GLYMA03G40860.1;http://smart.embl.de/smart/DD2.cgi?smart=293:Pfam_Aldo_ket_red(29|293)+;"Uncharacterized protein ; May interfere with the nodulation process and inhibits nodule development";100301897;AKR1;AKR1;AKR1_SOYBN;BT094946;C0JRE4;C6TBN2;FJ430074;GLYMA03G40860;GLYMA03G40860.1;GLYMA03G40860.1;GLYMA03G40860.3;GLYMA03G40860.4;GLYMA03G40860.5;G…
I1JT28	57.809	25.313	0.004121	2.385		GLYMA03G41310.1	3847.GLYMA03G41310.1	http://smart.embl.de/smart/DD2.cgi?smart=376:TRANS(9|31)+Pfam_Lipase_GDSL(39|351)+	Uncharacterized protein	100812344	100812344	ACU15164.1	ACU15165.1	ACU17474.1	ACU17475.1	BT091074	BT091074	BT091074	BT091075	BT091075	BT091075	BT093099	BT093099	BT093099	BT093100	BT093100	BT093100	C6T0W9	C6T0W9	C6T0W9_SOYBN	C6T0W9_SOYBN	C6T0W9_SOYBN	C6T0X0	C6T0X0	C6T0X0_SOYBN	C6T0X0_SOYBN	C6T0X0_SOYBN	C6T6N2	C6T6N2	C6T6N2_SOYBN	C6T6N2_SOYBN	C6T6N2_SOYBN	GLYMA03G41310	GLYMA03G41310.1	GLYMA03G41310.1	I1JRU3	I1JRU3	I1JRU3_SOYBN	I1JRU3_SOYBN
I1LPJ4	0.1531	-27.075	0.0043333	23.632		SMT2-1	3847.GLYMA04G02271.1	http://smart.embl.de/smart/DD2.cgi?smart=361:TRANS(5|27)+Pfam_CMAS(62|290)+Pfam_Methyltransf_23(104|278)+Pfam_Ubie_methyltran(104|235)+Pfam_Methyltransf_31(121|270)+Pfam_Methyltransf_18(123|228)+Pfam_Methyltransf_26(124|229)+Pfam_Methyltransf_25(127|222)+Pfam_Methyltransf_12(128|224)+Pfam_Methyltransf_11(128|226)+Pfam_Sterol_MT_C(290|355)+	Sterol 24-C methyltransferase 2-1	100804517	100804517	ACS93763.1	D2D5G3	D2D5G3	D2D5G3_SOYBN	D2D5G3_SOYBN	D2D5G3_SOYBN	EC:2.1.1.143	FJ483973	FJ483973	FJ483973	GLYMA04G02271	GLYMA04G02271.1	GLYMA04G02271.1	NM_001254202.1	NP_001241131.1	NP_001241131.1	NP_001241131.1	SMT2-1	SMT2-1	SMT2-1	SMT2-1	SMT2-1	Sterol 24-C methyltransferase 2-1	Sterol 24-C methyltransferase 2-1	UPI0001BE9349	Uncharacterized protein	Uncharacterized protein	gmx:100804517
I1J4U7	61.461	26.197	0.0055711	22.541		GLYMA04G02360.1	3847.GLYMA04G02360.1	http://smart.embl.de/smart/DD2.cgi?smart=236:SIGNAL(1|25)+Pfam_Thioredoxin_4(47|216)+	Uncharacterized protein	100500267	100500267	ACU15289.1	BT091178	BT091178	BT091178	C6T172	C6T172	C6T172_SOYBN	C6T172_SOYBN	C6T172_SOYBN	GLYMA04G02360	GLYMA04G02360.1	GLYMA04G02360.1	LOC100500267	LOC100500267	NM_001248650.1	NP_001235579.1	NP_001235579.1	NP_001235579.1	UPI0001B156F2	Uncharacterized protein	Uncharacterized protein	gmx:100500267
K7N0G2;0.14504;-27.855;0.0055839;22.531;;GLYMA04G02610.1;3847.GLYMA04G02610.1;http://smart.embl.de/smart/DD2.cgi?smart=449:Tubulin(49|246)+Tubulin_C(248|385)+COIL(406|436)+;"Uncharacterized protein ; Tubulin is the major constituent of microtubules. It binds two moles of GTP"; one at an exchangeable site on the beta chain and one at a non-exchangeable site on the alpha chain (By similarity);10078…
K7KGP6	67.677	27.587	0.0055839	22.531		GLYMA04G03220.1	3847.GLYMA04G03220.1	http://smart.embl.de/smart/DD2.cgi?smart=443:Pfam_Clat_adaptor_s(1|138)+Pfam_Adap_comp_sub(174|443)+	Uncharacterized protein	100800985	100800985	ACU23555.1	BT098337	BT098337	BT098337	C6TKW5	C6TKW5	C6TKW5_SOYBN	C6TKW5_SOYBN	C6TKW5_SOYBN	GLYMA04G03220	GLYMA04G03220.1	GLYMA04G03220.1	I1JT85	I1JT85	I1JT85_SOYBN	I1JT85_SOYBN	I1JT85_SOYBN	LOC100800985	LOC100800985	Putative uncharacterized protein	Putative uncharacterized protein	UPI0002339F3B	Uncharacterized protein	Uncharacterized protein	XM_003523734.1	XP_003523782.1	XP_003523782.1	XP_003523782.1	gmx:100800985
C6T049	0.16444	-26.043	0.0055839	22.531		GLYMA04G03581.1	3847.GLYMA04G03581.1	http://smart.embl.de/smart/DDt.cgi?smart=633:	uncharacterized LOC100800619	GLYMA04G03581	GLYMA04G03581.1	GLYMA04G03581.1	K7KHW0	K7KHW0_SOYBN	LOC100800619	LOC100800619	LOC100820002	LOC100820002	UPI0001BA9081	Uncharacterized protein	XM_003523533.1	XM_003523799.1	XP_003523581.1	XP_003523847.1	gmx:100800619	gmx:100820002
I1MYZ8	0.1924	-23.778	0.0058729	22.311		GLYMA04G05690.1	3847.GLYMA04G05690.1	http://smart.embl.de/smart/DD2.cgi?smart=355:Pfam_CMAS(71|339)+Pfam_MTS(101|214)+Pfam_PCMT(103|207)+Pfam_Methyltransf_4(109|206)+Pfam_Methyltransf_23(110|301)+Pfam_GidB(116|230)+Pfam_TehB(123|252)+Pfam_Methyltransf_31(127|298)+Pfam_Methyltransf_18(129|234)+Pfam_Methyltransf_12(134|229)+Pfam_Methyltransf_11(134|231)+	Uncharacterized protein	100818389	100818389	ACU17657.1	BT093279	BT093279	BT093279	C6T755	C6T755	C6T755_SOYBN	C6T755_SOYBN	C6T755_SOYBN	GLYMA04G05690	GLYMA04G05690.1	GLYMA04G05690.1	I1JTZ7	I1JTZ7	I1JTZ7_SOYBN	I1JTZ7_SOYBN	I1JTZ7_SOYBN	LOC100818389	LOC100818389	Putative uncharacterized protein	Putative uncharacterized protein	UPI000233A94E	Uncharacterized protein	Uncharacterized protein	XM_003522226.1	XP_003522274.1	XP_003522274.1	XP_003522274.1	gmx:100818389
I1MTR0	0.1358	-28.804	0.0060092	22.212		GLYMA04G33360.1	3847.GLYMA04G33360.1	http://smart.embl.de/smart/DD2.cgi?smart=252:Pfam_Chloroa_b-bind(62|223)+	Uncharacterized protein	GLYMA04G33360	GLYMA04G33360.1	GLYMA04G33360.1	GLYMA04G33360.2	GLYMA04G33360.3	I1JWT9	I1JWT9	I1JWT9_SOYBN	I1JWT9_SOYBN	I1JWT9_SOYBN	I1JWU0	I1JWU0	I1JWU0_SOYBN	I1JWU0_SOYBN	I1JWU0_SOYBN	LOC100802922	LOC100802922	UPI00020819F2	UPI00023BF3EF	UPI00023BF3F0	Uncharacterized protein	Uncharacterized protein	XM_003522968.1	XP_003523016.1	gmx:100802922
I1M4Y9	67.096	27.462	0.0066505	21.771		GLYMA05G00910.3	3847.GLYMA05G00910.3	http://smart.embl.de/smart/DD2.cgi?smart=280:Pfam_Ribul_P_3_epim(58|260)+	Uncharacterized protein	100786514	100786514	EC:5.1.3.1	GLYMA05G00910	GLYMA05G00910.3	GLYMA05G00910.3	GLYMA05G00910.4	GLYMA05G00910.5	GLYMA05G00910.6	I1JZN0	I1JZN0	I1JZN0_SOYBN	I1JZN0_SOYBN	I1JZN0_SOYBN	LOC100786514	LOC100786514	UPI000233A568	Uncharacterized protein	Uncharacterized protein	XM_003524658.1	XP_003524706.1	XP_003524706.1	XP_003524706.1	gmx:100786514
I1JTZ7	63.067	26.569	0.0066505	21.771		GLYMA05G07580.1	3847.GLYMA05G07580.1	http://smart.embl.de/smart/DD2.cgi?smart=342:Pfam_Pkinase_Tyr(28|333)+Pfam_Pkinase(28|333)+	Uncharacterized protein	100803659	100803659	EC:2.7.11.1	GLYMA05G07580	GLYMA05G07580.1	GLYMA05G07580.1	I1K169	I1K169	I1K169_SOYBN	I1K169_SOYBN	I1K169_SOYBN	LOC100803659	LOC100803659	UPI0002339B24	Uncharacterized protein	Uncharacterized protein	XM_003524452.1	XP_003524500.1	XP_003524500.1	XP_003524500.1	gmx:100803659
I1K169	59.568	25.745	0.0066505	21.771		GLYMA05G34540.1	3847.GLYMA05G34540.1	http://smart.embl.de/smart/DD2.cgi?smart=617:DYNc(4|252)+GED(521|614)+	Uncharacterized protein	100795694	100795694	GLYMA05G34540	GLYMA05G34540.1	GLYMA05G34540.1	GLYMA05G34540.2	GLYMA05G34540.3	I1K5J8	I1K5J8	I1K5J8_SOYBN	I1K5J8_SOYBN	I1K5J8_SOYBN	I1K5J9	I1K5J9	I1K5J9_SOYBN	I1K5J9_SOYBN	I1K5J9_SOYBN	I1K5K0	I1K5K0	I1K5K0_SOYBN	I1K5K0_SOYBN	I1K5K0_SOYBN	LOC100795694	LOC100795694	UPI000233A872	UPI00023C4F7E	UPI00023C4F7F	Uncharacterized protein	Uncharacterized protein	XM_003525176.1	XP_003525224.1	XP_003525224.1	XP_003525224.1	XP_003525225.1	gmx:100795694
I1N942	0.17479	-25.163	0.0066505	21.771		GLYMA05G35030.1	3847.GLYMA05G35030.1	http://smart.embl.de/smart/DD2.cgi?smart=155:Pfam_Ribosomal_S19(57|138)+	Uncharacterized protein	100499781	100499781	ACU13586.1	BT089506	BT089506	BT089506	C6SWG3	C6SWG3	C6SWG3_SOYBN	C6SWG3_SOYBN	C6SWG3_SOYBN	GLYMA05G35030	GLYMA05G35030.1	GLYMA05G35030.1	LOC100499781	LOC100499781	NM_001249021.2	NP_001235950.1	NP_001235950.1	NP_001235950.1	UPI0001B14F00	Uncharacterized protein	Uncharacterized protein	gmx:100499781
I1N9S7	43.829	21.319	0.0066505	21.771		GLYMA05G36710.1	3847.GLYMA05G36710.1	http://smart.embl.de/smart/DD2.cgi?smart=337:COIL(148|178)+Pfam_Glutaredoxin(195|262)+	Uncharacterized protein	100809536	100809536	GLYMA05G36710	GLYMA05G36710.1	GLYMA05G36710.1	I1K681	I1K681	I1K681_SOYBN	I1K681_SOYBN	I1K681_SOYBN	LOC100809536	LOC100809536	UPI0002339571	Uncharacterized protein	Uncharacterized protein	XM_003525290.1	XP_003525338.1	XP_003525338.1	XP_003525338.1	gmx:100809536
I1JIE1	0.32652	-16.147	0.0068521	21.642		GLYMA06G04346.1	3847.GLYMA06G04346.1	http://smart.embl.de/smart/DDt.cgi?smart=98:	Uncharacterized protein	GLYMA06G04346	GLYMA06G04346.1	GLYMA06G04346.1	K7KSZ9	K7KSZ9_SOYBN	Uncharacterized protein
I1NJ85	0.1319	-29.225	0.0068851	21.621		GLYMA06G08860.1	3847.GLYMA06G08860.1	http://smart.embl.de/smart/DD2.cgi?smart=387:Pfam_PNP_UDP_1(78|376)+	Uncharacterized protein	ACU23193.1	BT097954	BT097954	BT097954	C6TJV3	C6TJV3	C6TJV3_SOYBN	C6TJV3_SOYBN	C6TJV3_SOYBN	GLYMA06G08860	GLYMA06G08860.1	GLYMA06G08860.1	I1K9C4	I1K9C4	I1K9C4_SOYBN	I1K9C4_SOYBN	I1K9C4_SOYBN	LOC100792205	LOC100792205	LOC100813619	LOC100813619	Putative uncharacterized protein	Putative uncharacterized protein	Uncharacterized protein	Uncharacterized protein	XM_003523688.1	XM_003526438.1	XP_003523736.1	XP_003526486.1	gmx:100792205	gmx:100813619
I1LFW0	65.743	27.168	0.0068851	21.621		GLYMA06G09900.1	3847.GLYMA06G09900.1	http://smart.embl.de/smart/DD2.cgi?smart=169:Pfam_CutA1(67|168)+	Uncharacterized protein	100819511	100819511	ACU18699.1	BT094377	BT094377	BT094377	C6TA47	C6TA47	C6TA47_SOYBN	C6TA47_SOYBN	C6TA47_SOYBN	GLYMA06G09900	GLYMA06G09900.1	GLYMA06G09900.1	GLYMA06G09900.2	GLYMA06G09900.3	GLYMA06G09900.4	I1K9N5	I1K9N5	I1K9N5_SOYBN	I1K9N5_SOYBN	I1K9N5_SOYBN	I1K9N7	I1K9N7	I1K9N7_SOYBN	I1K9N7_SOYBN	I1K9N7_SOYBN	I1K9N8	I1K9N8	I1K9N8_SOYBN	I1K9N8_SOYBN	I1K9N8_SOYBN	LOC100819511	LOC100819511	NM_001252996.2	NP_001239925.1	NP_001239925.1	NP_001239925.1	UPI0001B15F35	UPI00023C3D3B
I1J8J9	57.365	25.202	0.0068851	21.621		GLYMA06G13880.1	3847.GLYMA06G13880.1	http://smart.embl.de/smart/DD2.cgi?smart=361:Pfam_Aldo_ket_red(45|347)+	Uncharacterized protein	100791681	100791681	GLYMA06G13880	GLYMA06G13880.1	GLYMA06G13880.1	I1KAY6	I1KAY6	I1KAY6_SOYBN	I1KAY6_SOYBN	I1KAY6_SOYBN	LOC100791681	LOC100791681	UPI0002339D10	Uncharacterized protein	Uncharacterized protein	XM_003526692.1	XP_003526740.1	XP_003526740.1	XP_003526740.1	gmx:100791681
I1JGU8	56.329	24.939	0.0068851	21.621		GLYMA06G14710.1	3847.GLYMA06G14710.1	http://smart.embl.de/smart/DD2.cgi?smart=52:TRANS(17|39)+	Uncharacterized protein	100776579	100776579	GLYMA06G14710	GLYMA06G14710.1	GLYMA06G14710.1	I1KB69	I1KB69	I1KB69_SOYBN	I1KB69_SOYBN	I1KB69_SOYBN	LOC100776579	LOC100776579	UPI0002339FD8	Uncharacterized protein	Uncharacterized protein	XM_003526748.1	XM_003526749.1	XP_003526796.1	XP_003526796.1	XP_003526796.1	XP_003526797.1	gmx:100776579
I1J6Z7	0.19434	-23.633	0.0068851	21.621		GLYMA06G48290.1	3847.GLYMA06G48290.1	http://smart.embl.de/smart/DD2.cgi?smart=529:Pfam_Smg4_UPF3(9|178)+	Uncharacterized protein	100795376	100795376	GLYMA06G48290	GLYMA06G48290.1	GLYMA06G48290.1	GLYMA06G48290.2	I1KFZ1	I1KFZ1	I1KFZ1_SOYBN	I1KFZ1_SOYBN	I1KFZ1_SOYBN	LOC100795376	LOC100795376	UPI000233946A	Uncharacterized protein	Uncharacterized protein	XM_003527536.1	XP_003527584.1	XP_003527584.1	XP_003527584.1	gmx:100795376
A0A0R0ELH1	51.295	23.588	0.0069048	21.608		GLYMA07G05220.1	3847.GLYMA07G05220.1	http://smart.embl.de/smart/DD2.cgi?smart=426:AAA(201|340)+	Uncharacterized protein	GLYMA07G05220	GLYMA07G05220.1	GLYMA07G05220.1	GLYMA07G05220.2	I1KHK3	I1KHK3_SOYBN	I1KHK3_SOYBN	LOC100779787	LOC100820271	UPI000189D0C1	UPI00023C7B85	Uncharacterized protein	XM_003528695.1	XP_003528743.1
I1LV54	0.1696	-25.598	0.0069739	21.565		GLYMA07G09560.1	3847.GLYMA07G09560.1	http://smart.embl.de/smart/DD2.cgi?smart=111:Pfam_DUF1674(42|111)+	Uncharacterized protein	100797316	100797316	GLYMA07G09560	GLYMA07G09560.1	GLYMA07G09560.1	I1KIR6	I1KIR6	I1KIR6_SOYBN	I1KIR6_SOYBN	I1KIR6_SOYBN	LOC100797316	LOC100797316	UPI00023384E8	Uncharacterized protein	Uncharacterized protein	XM_003528890.1	XP_003528938.1	XP_003528938.1	XP_003528938.1	gmx:100797316
C6TCU8	57.071	25.128	0.0069739	21.565		GLYMA07G09780.3	3847.GLYMA07G09780.3	http://smart.embl.de/smart/DD2.cgi?smart=84:TRANS(25|47)+	Uncharacterized protein	100796257	100796257	GLYMA07G09780	GLYMA07G09780.3	GLYMA07G09780.3	GLYMA07G09780.4	GLYMA07G09780.5	I1JF15_SOYBN	I1KIT6	I1KIT6	I1KIT6_SOYBN	I1KIT6_SOYBN	I1KIT6_SOYBN	K7L0I4	K7L0I4_SOYBN	LOC100796257	LOC100796257	LOC100817806	LOC100817806	UPI00023384E6	Uncharacterized protein	Uncharacterized protein	XM_003528888.1	XP_003518881.1	XP_003528936.1	XP_003528936.1	XP_003528936.1	gmx:100796257	gmx:100817806
I1N6V9	0.14819	-27.545	0.0071593	21.451		GLYMA07G39980.1	3847.GLYMA07G39980.1	http://smart.embl.de/smart/DD2.cgi?smart=158:Pfam_Ribosomal_S19(60|141)+	Uncharacterized protein	100801408	100801408	GLYMA07G39980	GLYMA07G39980.1	GLYMA07G39980.1	I1KNN1	I1KNN1	I1KNN1_SOYBN	I1KNN1_SOYBN	I1KNN1_SOYBN	I1MQW2	I1MQW2	I1MQW2_SOYBN	I1MQW2_SOYBN	I1MQW2_SOYBN	LOC100801408	LOC100801408	UPI0002339209	Uncharacterized protein	Uncharacterized protein	XM_003529636.1	XP_003529684.1	XP_003529684.1	XP_003529684.1	gmx:100801408
I1K5J9	66.022	27.229	0.0071593	21.451		GLYMA08G04690.1	3847.GLYMA08G04690.1	http://smart.embl.de/smart/DD2.cgi?smart=166:Pfam_Ribosomal_S19(68|149)+	Uncharacterized protein	100499657	100499657	ACU13136.1	BT089055	BT089055	BT089055	C6SV63	C6SV63	C6SV63_SOYBN	C6SV63_SOYBN	C6SV63_SOYBN	GLYMA08G04690	GLYMA08G04690.1	GLYMA08G04690.1	GLYMA08G04690.2	I1KQ68	I1KQ68	I1KQ68_SOYBN	I1KQ68_SOYBN	I1KQ68_SOYBN	I1KQ69	I1KQ69	I1KQ69_SOYBN	I1KQ69_SOYBN	I1KQ69_SOYBN	LOC100499657	LOC100499657	NM_001250939.2	NP_001237868.1	NP_001237868.1	NP_001237868.1	Putative uncharacterized protein	Putative uncharacterized protein	UPI00023C64CD	UPI00023C64CE	Uncharacterized protein	Uncharacterized protein	gmx:100499657
I1NCY8	61.939	26.308	0.0073744	21.323		GLYMA08G05720.1	3847.GLYMA08G05720.1	http://smart.embl.de/smart/DD2.cgi?smart=1017:Pfam_EDR1(139|346)+Pfam_Pkinase(737|989)+Pfam_Pkinase_Tyr(737|989)+	Uncharacterized protein	GLYMA08G05720	GLYMA08G05720.1	GLYMA08G05720.1	GLYMA08G05720.2	I1KQJ4	I1KQJ4	I1KQJ4_SOYBN	I1KQJ4_SOYBN	I1KQJ4_SOYBN	K7L522	K7L522_SOYBN	LOC100780884	LOC100780884	Uncharacterized protein	Uncharacterized protein	XM_003530902.1	XP_003530950.1	gmx:100780884
K7KA00;0.1494;-27.427;0.0080096;20.964;;GLYMA08G08630.1;3847.GLYMA08G08630.1;http://smart.embl.de/smart/DD2.cgi?smart=436:Pfam_Histidinol_dh(14|427)+;Histidinol dehydrogenase;" chloroplastic ; Catalyzes the sequential NAD-dependent oxidations of L- histidinol to L-histidinaldehyde and then to L-histidine (By similarity)";100802665;100802665;GLYMA08G08630;GLYMA08G08630.1;GLYMA08G08630.1;GLYMA08G08…
I1JHN5	0.19407	-23.653	0.0080096	20.964		GLYMA08G14550.1	3847.GLYMA08G14550.1	http://smart.embl.de/smart/DD2.cgi?smart=189:Pfam_ATS3(17|160)+Pfam_PLAT(33|156)+	Uncharacterized protein	100818298	100818298	GLYMA08G14550	GLYMA08G14550.1	GLYMA08G14550.1	I1KT36	I1KT36	I1KT36_SOYBN	I1KT36_SOYBN	I1KT36_SOYBN	LOC100818298	LOC100818298	NM_001251595.2	NP_001238524.1	UPI0002337DE6	Uncharacterized protein	Uncharacterized protein	XM_003531310.1	XP_003531358.1	XP_003531358.1	XP_003531358.1	gmx:100818298
I1LPR5	0.21697	-22.044	0.008073	2.093		GLYMA08G16210.1	3847.GLYMA08G16210.1	http://smart.embl.de/smart/DD2.cgi?smart=260:Pfam_SpoU_methylase(77|227)+	Uncharacterized protein	100813874	100813874	ACU19650.1	BT095395	BT095395	BT095395	C6TCU8	C6TCU8	C6TCU8_SOYBN	C6TCU8_SOYBN	C6TCU8_SOYBN	EC:2.1.1.207	GLYMA08G16210	GLYMA08G16210.1	GLYMA08G16210.1	LOC100813874	LOC100813874	NM_001252968.1	NP_001239897.1	NP_001239897.1	NP_001239897.1	UPI0001B16346	Uncharacterized protein	Uncharacterized protein	gmx:100813874
I1JWU0	0.15133	-27.242	0.010231	19.901		GLYMA08G18490.1	3847.GLYMA08G18490.1	http://smart.embl.de/smart/DD2.cgi?smart=2183:COIL(378|411)+DEXDc(512|725)+AAA(530|713)+HELICc(808|896)+Sec63(1017|1322)+DEXDc(1359|1565)+AAA(1377|1570)+HELICc(1645|1733)+Sec63(1850|2169)+	Uncharacterized protein	100816176	100816176	EC:3.6.4.13	GLYMA08G18490	GLYMA08G18490.1	GLYMA08G18490.1	I1KU63	I1KU63	I1KU63_SOYBN	I1KU63_SOYBN	I1KU63_SOYBN	LOC100816176	LOC100816176	UPI0002338574	Uncharacterized protein	Uncharacterized protein	XM_003531468.1	XP_003531516.1	XP_003531516.1	XP_003531516.1	gmx:100816176
I1JP25	58.481	2.548	0.010231	19.901		GLYMA08G22850.2	3847.GLYMA08G22850.2	http://smart.embl.de/smart/DD2.cgi?smart=1477:Pfam_eIF3_p135(481|630)+Pfam_TPR_12(658|731)+Pfam_TPR_12(695|772)+Pfam_TPR_10(698|739)+Pfam_TPR_2(699|732)+Pfam_TPR_12(779|857)+Pfam_TPR_10(782|823)+	uncharacterized LOC100801625	GLYMA08G22850	GLYMA08G22850.2	GLYMA08G22850.2	K7L7Y2	K7L7Y2_SOYBN	LOC100801625	LOC100801625	Uncharacterized protein	XM_003533021.1	XP_003533069.1	gmx:100801625
A0A0R0KSG7	72.098	28.499	0.01099	1.959		GLYMA08G23800.1	3847.GLYMA08G23800.1	http://smart.embl.de/smart/DDt.cgi?smart=305:	Uncharacterized protein	100814950	100814950	ACU20097.1	BT095865	BT095865	BT095865	C6TE45	C6TE45	C6TE45_SOYBN	C6TE45_SOYBN	C6TE45_SOYBN	GLYMA08G23800	GLYMA08G23800.1	GLYMA08G23800.1	LOC100814950	LOC100814950	NM_001253250.2	NP_001240179.1	NP_001240179.1	NP_001240179.1	UPI0001B16A06	Uncharacterized protein	Uncharacterized protein	gmx:100814950
I1LJJ4	0.18771	-24.134	0.01099	1.959		CYP72A67	3847.GLYMA08G25950.1	http://smart.embl.de/smart/DD2.cgi?smart=533:TRANS(13|35)+Pfam_p450(98|529)+	Uncharacterized protein	100801959	100801959	ABC68404.1	CYP72A67	CYP72A67	CYP72A67	CYP72A67	CYP72A67	Cytochrome P450 monooxygenase CYP72A67	Cytochrome P450 monooxygenase CYP72A67	DQ340241	DQ340241	DQ340241	GLYMA08G25950	GLYMA08G25950.1	GLYMA08G25950.1	GLYMA08G25950.2	I1KW78	I1KW78	I1KW78_SOYBN	I1KW78_SOYBN	I1KW78_SOYBN	I1KW79	I1KW79	I1KW79_SOYBN	I1KW79_SOYBN	I1KW79_SOYBN	Q2LAK7	Q2LAK7	Q2LAK7_SOYBN	Q2LAK7_SOYBN	Q2LAK7_SOYBN	UPI0002248549	UPI00023C5E48	Uncharacterized protein	Uncharacterized protein	XM_003531775.1	XP_003531823.1	XP_003531823.1	XP_003531823.1
A0A368UK88	0.21064	-22.472	0.01099	1.959		GLYMA08G38866.1	3847.GLYMA08G38866.1	http://smart.embl.de/smart/DD2.cgi?smart=1659:Pfam_Nucleotid_trans(1412|1635)+	uncharacterized LOC100788000	GLYMA08G38866	GLYMA08G38866.1	GLYMA08G38866.1	GLYMA08G38866.2	GLYMA08G38866.3	GLYMA08G38866.4	GLYMA08G38866.5	K7L9G0	K7L9G0_SOYBN	K7L9G1	K7L9G1_SOYBN	K7L9G2	K7L9G2_SOYBN	K7L9G3	K7L9G3_SOYBN	K7L9G4	K7L9G4_SOYBN	Uncharacterized protein	XM_003531939.1	XP_003531987.1	gmx:100788000	gmx:100788538	gmx:100799464
I1LVU7	65.616	27.141	0.014244	18.464		GLYMA08G40200.3	3847.GLYMA08G40200.3	http://smart.embl.de/smart/DD2.cgi?smart=78:Pfam_SF3b10(5|76)+	Uncharacterized protein	GLYMA08G40200	GLYMA08G40200.3	GLYMA08G40200.3	K7L9M2	K7L9M2_SOYBN	Uncharacterized protein
I1NI63	I1LC89	40.417	2.015	0.018828	17.252		GLYMA08G41280.1	3847.GLYMA08G41280.1	http://smart.embl.de/smart/DD2.cgi?smart=120:Pfam_Ribosomal_L34e(1|96)+	Uncharacterized protein	100499882	100499882	ACU14031.1	BT089955	BT089955	BT089955	C6SXQ8	C6SXQ8	C6SXQ8_SOYBN	C6SXQ8_SOYBN	C6SXQ8_SOYBN	GLYMA08G41280	GLYMA08G41280.1	GLYMA08G41280.1	I1KXU2	I1KXU2	I1KXU2_SOYBN	I1KXU2_SOYBN	I1KXU2_SOYBN	LOC100499882	LOC100499882	LOC100787753	LOC100787753	NM_001250433.2	NP_001237362.1	NP_001237362.1	NP_001237362.1	Putative uncharacterized protein	Putative uncharacterized protein	UPI00023CA89E	Uncharacterized protein	Uncharacterized protein	XM_003539995.1	XP_003540043.1	gmx:100499882	gmx:100787753
K7LNE0	0.17457	-25.181	0.019952	1.7		GLYMA08G43690.1	3847.GLYMA08G43690.1	http://smart.embl.de/smart/DD2.cgi?smart=219:Pfam_Ribosomal_S8e(1|198)+	40S ribosomal protein S8	100803006	100803006	40S ribosomal protein S8	40S ribosomal protein S8	GLYMA08G43690	GLYMA08G43690.1	GLYMA08G43690.1	I1KYF8	I1KYF8	I1KYF8_SOYBN	I1KYF8_SOYBN	I1KYF8_SOYBN	LOC100803006	LOC100803006	UPI0002338CBC	XM_003532110.1	XP_003532158.1	XP_003532158.1	XP_003532158.1	gmx:100803006
D2D5G3	43.911	21.346	0.019952	1.7		GLYMA08G46070.1	3847.GLYMA08G46070.1	http://smart.embl.de/smart/DD2.cgi?smart=217:Pfam_Ribosomal_S8e(1|196)+	40S ribosomal protein S8	100813170	100813170	40S ribosomal protein S8	40S ribosomal protein S8	ACU18370.1	BT094030	BT094030	BT094030	C6T968	C6T968	C6T968_SOYBN	C6T968_SOYBN	C6T968_SOYBN	GLYMA08G46070	GLYMA08G46070.1	GLYMA08G46070.1	LOC100813170	LOC100813170	NP_001240243.1	NP_001240243.1	NP_001240243.1	UPI0001B164FB	gmx:100813170
I1N4B8	0.14588	-27.771	0.02321	16.343		GLYMA08G47040.1	3847.GLYMA08G47040.1	http://smart.embl.de/smart/DD2.cgi?smart=221:Longin(31|113)+Pfam_Synaptobrevin(127|215)+	Uncharacterized protein	100789613	100789613	GLYMA08G47040	GLYMA08G47040.1	GLYMA08G47040.1	GLYMA08G47040.2	I1KZB1	I1KZB1	I1KZB1_SOYBN	I1KZB1_SOYBN	I1KZB1_SOYBN	I1KZB2	I1KZB2	I1KZB2_SOYBN	I1KZB2_SOYBN	I1KZB2_SOYBN	LOC100789613	LOC100789613	UPI0002337CBC	UPI00023CB628	Uncharacterized protein	Uncharacterized protein	XM_003532251.1	XP_003532299.1	XP_003532299.1	XP_003532299.1	gmx:100789613
K7K4Y1	0.1596	-26.475	0.024153	1.617		GLYMA09G01270.1	3847.GLYMA09G01270.1	http://smart.embl.de/smart/DD2.cgi?smart=421:Pfam_FAA_hydrolase_N(19|123)+Pfam_FAA_hydrolase(128|417)+	Uncharacterized protein	100817986	100817986	ACU21020.1	ACU21446.1	BT096822	BT096822	BT096822	BT097271	BT097271	BT097271	C6TGR8	C6TGR8	C6TGR8_SOYBN	C6TGR8_SOYBN	C6TGR8_SOYBN	C6THZ4	C6THZ4	C6THZ4_SOYBN	C6THZ4_SOYBN	C6THZ4_SOYBN	GLYMA09G01270	GLYMA09G01270.1	GLYMA09G01270.1	I1KZY9	I1KZY9	I1KZY9_SOYBN	I1KZY9_SOYBN	I1KZY9_SOYBN	I1KZZ0_SOYBN	LOC100817986	LOC100817986	NM_001255212.1	NP_001242141.1	NP_001242141.1	NP_001242141.1	Putative uncharacterized protein	Putative uncharacterized protein	UPI000233C787	Uncharacterized protein	Uncharacterized protein
O04720	0.24506	-20.288	0.024153	1.617		GLYMA09G01820.1	3847.GLYMA09G01820.1	http://smart.embl.de/smart/DD2.cgi?smart=342:Pfam_polyprenyl_synt(34|305)+	Uncharacterized protein	100802347	100802347	EC:2.5.1.1	EC:2.5.1.10	GLYMA09G01820	GLYMA09G01820.1	GLYMA09G01820.1	I1L053	I1L053	I1L053_SOYBN	I1L053_SOYBN	I1L053_SOYBN	I1L054_SOYBN	I1L055_SOYBN	LOC100776928	LOC100776928	LOC100802347	LOC100802347	UPI000233D1EC	Uncharacterized protein	Uncharacterized protein	XM_003534936.1	XM_003556769.1	XP_003534984.1	XP_003534984.1	XP_003534984.1	XP_003556817.1	gmx:100776928	gmx:100802347
I1MUX8	2.015	10.107	0.024153	1.617		GLYMA09G02310.1	3847.GLYMA09G02310.1	http://smart.embl.de/smart/DD2.cgi?smart=221:Longin(31|113)+Pfam_Synaptobrevin(127|215)+	Uncharacterized protein	100779673	100779673	ACU19359.1	BT095085	BT095085	BT095085	C6TC07	C6TC07	C6TC07_SOYBN	C6TC07_SOYBN	C6TC07_SOYBN	GLYMA09G02310	GLYMA09G02310.1	GLYMA09G02310.1	GLYMA09G02310.2	I1L0A9	I1L0A9	I1L0A9_SOYBN	I1L0A9_SOYBN	I1L0A9_SOYBN	I1L0B0	I1L0B0	I1L0B0_SOYBN	I1L0B0_SOYBN	I1L0B0_SOYBN	LOC100779673	LOC100779673	Putative uncharacterized protein	Putative uncharacterized protein	UPI000233D4D4	UPI000233D4D5	Uncharacterized protein	Uncharacterized protein	XM_003534996.1	XM_003534997.1	XP_003535044.1	XP_003535044.1	XP_003535044.1	XP_003535045.1	XP_003535045.1
C6TEA3	43.951	21.359	0.026889	15.704		GLYMA09G03670.1	3847.GLYMA09G03670.1	http://smart.embl.de/smart/DD2.cgi?smart=1143:Pfam_FbpA(7|199)+Pfam_FbpA(199|536)+Pfam_DUF814(544|645)+ZnF_C2HC(967|983)+Pfam_DUF3441(1020|1123)+	Uncharacterized protein	GLYMA09G03670	GLYMA09G03670.1	GLYMA09G03670.1	GLYMA09G03670.2	GLYMA09G03670.3	GLYMA09G03670.4	GLYMA09G03670.5	GLYMA09G03670.6	I1L0M7	I1L0M7	I1L0M7_SOYBN	I1L0M7_SOYBN	I1L0M7_SOYBN	K7LBK1	K7LBK1_SOYBN	LOC100803745	LOC100803745	Uncharacterized protein	Uncharacterized protein	XP_003533123.1	gmx:100803745
I1JGD2	45.503	2.186	0.027322	15.635		GLYMA09G05720.2	3847.GLYMA09G05720.2	http://smart.embl.de/smart/DD2.cgi?smart=185:KOW(54|81)+Pfam_Ribosomal_L27e(102|185)+	60S ribosomal protein L27	100793982	100799485	100799485	60S ribosomal protein L27	60S ribosomal protein L27	ACU24239.1	BT099057	BT099057	BT099057	C6TMU7	C6TMU7	C6TMU7_SOYBN	C6TMU7_SOYBN	C6TMU7_SOYBN	GLYMA09G05720	GLYMA09G05720.2	GLYMA09G05720.2	I1MGV6	I1MGV6_SOYBN	I1MGV6_SOYBN	K7LBW0	K7LBW0_SOYBN	LOC100799485	LOC100799485	NM_001254690.2	NP_001241619.1	NP_001241619.1	NP_001241619.1	Putative uncharacterized protein	Putative uncharacterized protein	XP_003546393.1	gmx:100799485
I1LJH2	22.132	11.462	0.027892	15.545		GLYMA09G06390.3	3847.GLYMA09G06390.3	http://smart.embl.de/smart/DD2.cgi?smart=963:GEL(19|117)+GEL(137|234)+GEL(254|344)+GEL(392|489)+GEL(519|606)+GEL(622|719)+VHP(928|963)+	Uncharacterized protein	GLYMA09G06390	GLYMA09G06390.3	GLYMA09G06390.3	GLYMA09G06390.4	I1L1B3_SOYBN	K7LC06	K7LC06_SOYBN	LOC100809968	LOC100809968	Uncharacterized protein	XM_003533678.1	XP_003533726.1	gmx:100809968
C6SVK3	22.549	11.731	0.028697	15.422		GLYMA09G32240.3	3847.GLYMA09G32240.3	http://smart.embl.de/smart/DD2.cgi?smart=106:Pfam_DUF1674(37|106)+	Uncharacterized protein	100527223	100527223	ACU16276.1	BT092049	BT092049	BT092049	C6T3N8	C6T3N8	C6T3N8_SOYBN	C6T3N8_SOYBN	C6T3N8_SOYBN	GLYMA09G32240	GLYMA09G32240.3	GLYMA09G32240.3	GLYMA09G32240.4	LOC100527223	LOC100527223	NM_001249684.1	NP_001236613.1	NP_001236613.1	NP_001236613.1	UPI0001B15536	Uncharacterized protein	Uncharacterized protein	gmx:100527223
K7KHW0	0.4876	-10.362	0.02962	15.284		GLYMA09G33920.1	3847.GLYMA09G33920.1	http://smart.embl.de/smart/DD2.cgi?smart=490:HSF(17|110)+COIL(139|190)+	Uncharacterized protein	100794897	100794897	GLYMA09G33920	GLYMA09G33920.1	GLYMA09G33920.1	I1L4Z0	I1L4Z0	I1L4Z0_SOYBN	I1L4Z0_SOYBN	I1L4Z0_SOYBN	LOC100794897	LOC100794897	UPI0002337D18	Uncharacterized protein	Uncharacterized protein	XM_003534235.1	XP_003534283.1	XP_003534283.1	XP_003534283.1	gmx:100794897
I1LN34	0.18729	-24.167	0.034155	14.666		GLYMA09G36050.1	3847.GLYMA09G36050.1	http://smart.embl.de/smart/DD2.cgi?smart=1148:WD40(54|100)+WD40(111|151)+WD40(161|201)+WD40(204|248)+WD40(252|292)+WD40(295|335)+Pfam_Sec16_C(565|766)+	Uncharacterized protein	100803927	100803927	GLYMA09G36050	GLYMA09G36050.1	GLYMA09G36050.1	GLYMA09G36050.2	I1L5K0	I1L5K0	I1L5K0_SOYBN	I1L5K0_SOYBN	I1L5K0_SOYBN	I1L5K1	I1L5K1	I1L5K1_SOYBN	I1L5K1_SOYBN	I1L5K1_SOYBN	I1LNZ0_SOYBN	LOC100788642	LOC100788642	LOC100803927	LOC100803927	UPI0002338193	UPI00023C8888	Uncharacterized protein	Uncharacterized protein	XM_003534333.1	XM_003539836.1	XP_003534381.1	XP_003534381.1	XP_003534381.1	XP_003534382.1	XP_003539884.1	XP_003539885.1	gmx:100788642	gmx:100803927
Q2PMR8	0.16583	-25.922	0.034216	14.658		GLYMA09G36480.3	3847.GLYMA09G36480.3	http://smart.embl.de/smart/DD2.cgi?smart=697:Pfam_DNA_photolyase(48|205)+Pfam_Abhydrolase_5(432|666)+Pfam_Abhydrolase_6(433|678)+Pfam_Abhydrolase_1(459|680)+	uncharacterized LOC100813721	GLYMA09G36480	GLYMA09G36480.3	GLYMA09G36480.3	GLYMA09G36480.4	GLYMA09G36480.5	K7LFK6	K7LFK6_SOYBN	K7LFK7	K7LFK7_SOYBN	K7LFK8	K7LFK8_SOYBN	LOC100813721	LOC100813721	Uncharacterized protein	XM_003533464.1	XP_003533512.1	gmx:100813721
I1JT85	58.186	25.407	0.034424	14.631		GLYMA10G06480.1	3847.GLYMA10G06480.1	http://smart.embl.de/smart/DD2.cgi?smart=813:CDC48_N(32|115)+CDC48_2(132|198)+AAA(243|379)+AAA(516|655)+	Uncharacterized protein	100806067	100806067	GLYMA10G06480	GLYMA10G06480.1	GLYMA10G06480.1	I1L8Z3	I1L8Z3	I1L8Z3_SOYBN	I1L8Z3_SOYBN	I1L8Z3_SOYBN	LOC100806067	LOC100806067	UPI000233C4A3	Uncharacterized protein	Uncharacterized protein	XM_003535113.1	XP_003535161.1	XP_003535161.1	XP_003535161.1	gmx:100806067
I1MFI0	0.35002	-15.145	0.035235	1.453		GLYMA11G01020.1	3847.GLYMA11G01020.1	http://smart.embl.de/smart/DD2.cgi?smart=389:Pfam_CDC73(137|386)+	Uncharacterized protein	100804498	100804498	GLYMA11G01020	GLYMA11G01020.1	GLYMA11G01020.1	I1LFW0	I1LFW0	I1LFW0_SOYBN	I1LFW0_SOYBN	I1LFW0_SOYBN	LOC100804498	LOC100804498	UPI000233D82E	Uncharacterized protein	Uncharacterized protein	XM_003537593.1	XP_003537641.1	XP_003537641.1	XP_003537641.1	gmx:100804498	parafibromin-like
I1JII8	32.773	17.125	0.036996	14.318		GLYMA11G02630.1	3847.GLYMA11G02630.1	http://smart.embl.de/smart/DD2.cgi?smart=167:Pfam_Redoxin(5|165)+Pfam_AhpC-TSA(7|153)+Pfam_GSHPx(10|118)+	Glutathione peroxidase	100500036	100500036	ACU14676.1	BT090605	BT090605	BT090605	C6SZK3	C6SZK3	C6SZK3_SOYBN	C6SZK3_SOYBN	C6SZK3_SOYBN	GLYMA11G02630	GLYMA11G02630.1	GLYMA11G02630.1	Glutathione peroxidase	Glutathione peroxidase	I1LGG2	I1LGG2	I1LGG2_SOYBN	I1LGG2_SOYBN	I1LGG2_SOYBN	LOC100500036	LOC100500036	NM_001249005.2	NP_001235934.1	NP_001235934.1	NP_001235934.1	UPI0001B34004	gmx:100500036
K7MHS2	0.43113	-12.138	0.036996	14.318		GLYMA11G06820.1	3847.GLYMA11G06820.1	http://smart.embl.de/smart/DD2.cgi?smart=369:Pfam_polyprenyl_synt(105|363)+	Uncharacterized protein	EC:2.5.1.1	EC:2.5.1.10	EC:2.5.1.29	GLYMA11G06820	GLYMA11G06820.1	GLYMA11G06820.1	I1LHM6	I1LHM6	I1LHM6_SOYBN	I1LHM6_SOYBN	I1LHM6_SOYBN	LOC100778289	LOC100778289	UPI00005AE5F4	Uncharacterized protein	Uncharacterized protein	XM_003537467.1	XP_003537515.1	gmx:100778289
I1LRU3	29.011	15.366	0.037226	14.292		GBF1	3847.GLYMA11G06960.1	http://smart.embl.de/smart/DD2.cgi?smart=344:Pfam_MFMR(1|172)+BRLZ(262|326)+	Uncharacterized protein	547788	547788	A4ZGT2	A4ZGT2	A4ZGT2_SOYBN	A4ZGT2_SOYBN	A4ZGT2_SOYBN	AAB00096.1	ABP88239.1	DQ792740	DQ792740	DQ792740	G-box binding factor	G-box binding factor	GBF1	GBF1	GBF1	GBF1	GBF1	GLYMA11G06960	GLYMA11G06960.1	GLYMA11G06960.1	GLYMA11G06960.2	GLYMA11G06960.3	GLYMA11G06960.4	I1LHN8	I1LHN8	I1LHN8_SOYBN	I1LHN8_SOYBN	I1LHN8_SOYBN	K7LNE0	K7LNE0_SOYBN	L01447	L01447	L01447	NM_001250990.1	NP_001237919.1	NP_001237919.1	NP_001237919.1	Q43449
I1LGG2	67.011	27.444	0.03891	14.099		GLYMA11G12870.1	3847.GLYMA11G12870.1	http://smart.embl.de/smart/DD2.cgi?smart=462:Pfam_LYTB(109|452)+	Uncharacterized protein	100805941	100805941	EC:1.17.1.2	GLYMA11G12870	GLYMA11G12870.1	GLYMA11G12870.1	GLYMA11G12870.2	I1LJH2	I1LJH2	I1LJH2_SOYBN	I1LJH2_SOYBN	I1LJH2_SOYBN	K7LPB1	K7LPB1_SOYBN	LOC100805941	LOC100805941	UPI000233CFAD	Uncharacterized protein	Uncharacterized protein	XM_003537850.1	XP_003537898.1	XP_003537898.1	XP_003537898.1	gmx:100805941
I1JDK1	47.665	22.529	0.03903	14.086		CYP74A2	3847.GLYMA11G13070.1	http://smart.embl.de/smart/DD2.cgi?smart=478:Pfam_p450(302|419)+	Uncharacterized protein	100810890	100810890	ABC68407.1	AFG26687.1	CYP74A2	CYP74A2	Cytochrome P450 CYP74C	Cytochrome P450 CYP74C	Cytochrome P450 monooxygenase CYP74A2	Cytochrome P450 monooxygenase CYP74A2	DQ340244	DQ340244	DQ340244	EC:4.2.1.92	GLYMA11G13070	GLYMA11G13070.1	GLYMA11G13070.1	H9TVI9	H9TVI9	H9TVI9_SOYBN	H9TVI9_SOYBN	H9TVI9_SOYBN	HPL	Hydroperoxide lyase	I1LJJ4	I1LJJ4	I1LJJ4_SOYBN	I1LJJ4_SOYBN	I1LJJ4_SOYBN	JQ411247	JQ411247	JQ411247	KC349985	KC412710	LOC100810890	LOC100810890	M4QS19	M4QS19_SOYBN	M4WFN0	M4WFN0_SOYBN
A0A0R0JMI0	45.285	2.179	0.039276	14.059		GLYMA11G13300.1	3847.GLYMA11G13300.1	http://smart.embl.de/smart/DD2.cgi?smart=322:Pfam_PspA_IM30(65|282)+	Uncharacterized protein	100818209	100818209	ACU19931.1	BT095689	BT095689	BT095689	C6TDM9	C6TDM9	C6TDM9_SOYBN	C6TDM9_SOYBN	C6TDM9_SOYBN	GLYMA11G13300	GLYMA11G13300.1	GLYMA11G13300.1	I1LJL7	I1LJL7	I1LJL7_SOYBN	I1LJL7_SOYBN	I1LJL7_SOYBN	LOC100818209	LOC100818209	NM_001255079.1	NP_001242008.1	NP_001242008.1	NP_001242008.1	Putative uncharacterized protein	Putative uncharacterized protein	UPI000233CFBE	Uncharacterized protein	Uncharacterized protein	gmx:100818209
I1JND2	35.654	18.341	0.041014	13.871		GLYMA11G20040.1	3847.GLYMA11G20040.1	http://smart.embl.de/smart/DD2.cgi?smart=595:AAA(93|295)+AAA(405|593)+	Uncharacterized protein	100809491	100809491	GLYMA11G20040	GLYMA11G20040.1	GLYMA11G20040.1	GLYMA11G20040.2	I1LL18	I1LL18	I1LL18_SOYBN	I1LL18_SOYBN	I1LL18_SOYBN	K7LQC5	K7LQC5_SOYBN	LOC100809491	LOC100809491	UPI0001CAAF03	Uncharacterized protein	Uncharacterized protein	XM_003538110.1	XP_003538158.1	XP_003538158.1	XP_003538158.1	gmx:100809491
I1M3U3	21.261	10.882	0.04132	13.838		GLYMA11G33790.3	3847.GLYMA11G33790.3	http://smart.embl.de/smart/DD2.cgi?smart=137:EFh(4|32)+EFh(40|68)+EFh(73|101)+EFh(109|137)+	Uncharacterized protein	100806813	100806813	GLYMA11G33790	GLYMA11G33790.3	GLYMA11G33790.3	I1LMD7	I1LMD7	I1LMD7_SOYBN	I1LMD7_SOYBN	I1LMD7_SOYBN	LOC100806813	LOC100806813	UPI000233CFCD	Uncharacterized protein	Uncharacterized protein	XM_003538349.1	XP_003538397.1	XP_003538397.1	XP_003538397.1	XP_003538398.1	XP_003538398.1	XP_003538398.1	XP_003538399.1	XP_003538399.1	XP_003538399.1	gmx:100806813
I1JRU3	54.676	24.509	0.04289	13.676		GLYMA11G36120.2	3847.GLYMA11G36120.2	http://smart.embl.de/smart/DD2.cgi?smart=705:SAP(13|47)+	Uncharacterized protein	100816245	GLYMA11G36120	GLYMA11G36120.2	GLYMA11G36120.2	GLYMA11G36120.3	GLYMA11G36120.4	GLYMA11G36120.5	I1LMZ4_SOYBN	K7LRU6	K7LRU6_SOYBN	K7LRU7	K7LRU7_SOYBN	LOC100816245	LOC100816245	UPI000233D10A	Uncharacterized protein	XM_003537458.1	XP_003537506.1	XP_003537506.1	gmx:100816245
K7LZJ1	0.17775	-24.921	0.044033	13.562		GLYMA11G36670.1	3847.GLYMA11G36670.1	http://smart.embl.de/smart/DD2.cgi?smart=480:Pfam_SBP56(13|480)+	Uncharacterized protein	100788278	100788278	GLYMA11G36670	GLYMA11G36670.1	GLYMA11G36670.1	I1LN34	I1LN34	I1LN34_SOYBN	I1LN34_SOYBN	I1LN34_SOYBN	LOC100788278	LOC100788278	UPI000233D6EF	Uncharacterized protein	Uncharacterized protein	XM_003538482.1	XP_003538530.1	XP_003538530.1	XP_003538530.1	gmx:100788278
I1NFG0	37.506	19.071	0.047463	13.236		GLYMA12G01180.1	3847.GLYMA12G01180.1	http://smart.embl.de/smart/DD2.cgi?smart=256:Pfam_tRNA_bind(94|189)+	Uncharacterized protein	100499829	100499829	ACU13832.1	BT089753	BT089753	BT089753	C6SX59	C6SX59	C6SX59_SOYBN	C6SX59_SOYBN	C6SX59_SOYBN	GLYMA12G01180	GLYMA12G01180.1	GLYMA12G01180.1	I1LNX9	I1LNX9	I1LNX9_SOYBN	I1LNX9_SOYBN	I1LNX9_SOYBN	LOC100499829	LOC100499829	NM_001249650.2	NP_001236579.1	NP_001236579.1	NP_001236579.1	Putative uncharacterized protein	Putative uncharacterized protein	UPI00023CCBE7	Uncharacterized protein	Uncharacterized protein	gmx:100499829
I1ME54	0.23968	-20.608	0.048922	13.105		GLYMA12G01970.1	3847.GLYMA12G01970.1	http://smart.embl.de/smart/DD2.cgi?smart=161:Pfam_Bet_v_1(1|154)+	Uncharacterized protein	100305838	100305838	ACU13715.1	BT089635	BT089635	BT089635	C6SWU2	C6SWU2	C6SWU2_SOYBN	C6SWU2_SOYBN	C6SWU2_SOYBN	GLYMA12G01970	GLYMA12G01970.1	GLYMA12G01970.1	I1LP68	I1LP68	I1LP68_SOYBN	I1LP68_SOYBN	I1LP68_SOYBN	LOC100305838	LOC100305838	NM_001250500.2	NP_001237429.1	NP_001237429.1	NP_001237429.1	Putative uncharacterized protein	Putative uncharacterized protein	UPI00023CBD18	Uncharacterized protein	Uncharacterized protein	gmx:100305838
						GLYMA12G03020.1	3847.GLYMA12G03020.1	http://smart.embl.de/smart/DD2.cgi?smart=393:Pfam_PSII_BNR(67|392)+	Uncharacterized protein	100805606	100805606	GLYMA12G03020	GLYMA12G03020.1	GLYMA12G03020.1	I1LPJ4	I1LPJ4	I1LPJ4_SOYBN	I1LPJ4_SOYBN	I1LPJ4_SOYBN	LOC100805606	LOC100805606	UPI000233D48A	Uncharacterized protein	Uncharacterized protein	XM_003540593.1	XP_003540641.1	XP_003540641.1	XP_003540641.1	gmx:100805606
GM_DMA_CDH vs C_D0_SDH						GLYMA12G03570.1	3847.GLYMA12G03570.1	http://smart.embl.de/smart/DD2.cgi?smart=773:SIGNAL(1|27)+Pfam_Inhibitor_I9(33|105)+Pfam_Peptidase_S8(132|617)+Pfam_PA(371|467)+	Uncharacterized protein	100817537	100817537	GLYMA12G03570	GLYMA12G03570.1	GLYMA12G03570.1	I1LPR5	I1LPR5	I1LPR5_SOYBN	I1LPR5_SOYBN	I1LPR5_SOYBN	LOC100817537	LOC100817537	UPI000233C8D1	Uncharacterized protein	Uncharacterized protein	XM_003540812.1	XP_003540860.1	XP_003540860.1	XP_003540860.1	gmx:100817537
	FC	log2(FC)	p.ajusted	#NOME?		GLYMA12G05010.1	3847.GLYMA12G05010.1	http://smart.embl.de/smart/DD2.cgi?smart=462:Pfam_LYTB(109|452)+	Uncharacterized protein	ACU21031.1	BT096836	BT096836	BT096836	C6TGS9	C6TGS9	C6TGS9_SOYBN	C6TGS9_SOYBN	C6TGS9_SOYBN	GLYMA12G05010	GLYMA12G05010.1	GLYMA12G05010.1	GLYMA12G05010.2	I1LQ64	I1LQ64	I1LQ64_SOYBN	I1LQ64_SOYBN	I1LQ64_SOYBN	I1LQ65	I1LQ65	I1LQ65_SOYBN	I1LQ65_SOYBN	I1LQ65_SOYBN	LOC100818067	LOC100818067	Putative uncharacterized protein	Putative uncharacterized protein	UPI00023D0E9E	UPI00023D0E9F	Uncharacterized protein	Uncharacterized protein	XM_003541034.1	XP_003541082.1	gmx:100818067
K7LC06	81.508	30.269	0.00012269	39.112		GLYMA12G11130.1	3847.GLYMA12G11130.1	http://smart.embl.de/smart/DD2.cgi?smart=496:Pfam_Glyco_hydro_14(16|438)+	Beta-amylase	100787580	100787580	AAY40266.1	Beta-amylase	Beta-amylase	DQ015707	DQ015707	DQ015707	GLYMA12G11130	GLYMA12G11130.1	GLYMA12G11130.1	I1LRU3	I1LRU3	I1LRU3_SOYBN	I1LRU3_SOYBN	I1LRU3_SOYBN	LOC100787580	LOC100787580	Q4U3W3	Q4U3W3	Q4U3W3_SOYBN	Q4U3W3_SOYBN	Q4U3W3_SOYBN	UPI000233C59A	XM_003539834.1	XP_003539882.1	XP_003539882.1	XP_003539882.1	gmx:100787580
I1MGX8	82.489	30.442	0.00077314	31.117		MDH-1	3847.GLYMA12G19520.1	http://smart.embl.de/smart/DD2.cgi?smart=345:Pfam_Ldh_1_N(34|177)+Pfam_Ldh_1_C(179|343)+	Malate dehydrogenase	AAC19137.1	AAD56659.1	AF068688	AF068688	AF068689	AF068689	AF068689	AF180335	AF180335	AF180335	GLYMA12G19520	GLYMA12G19520.1	GLYMA12G19520.1	MDH-1	MDH-1	MDH-1	Malate dehydrogenase	Malate dehydrogenase	Mdh-1	Mdh-1	Mdh1	Mdh1	O65364	O65364	O65364_SOYBN	O65364_SOYBN	O65364_SOYBN	Q9SPB8	Q9SPB8	Q9SPB8_SOYBN	Q9SPB8_SOYBN	Q9SPB8_SOYBN	T06328	T06328	UPI00000A4166	XM_003540015.1	XP_003540063.1	gmx:606509
I1L5K1	8.5	30.875	0.00081855	3.087		GLYMA12G35750.1	3847.GLYMA12G35750.1	http://smart.embl.de/smart/DD2.cgi?smart=435:Pfam_DUF4066(51|211)+Pfam_DJ-1_PfpI(74|214)+Pfam_DUF4066(257|415)+Pfam_DJ-1_PfpI(280|418)+	Uncharacterized protein	100803116	100803116	GLYMA12G35750	GLYMA12G35750.1	GLYMA12G35750.1	I1LV54	I1LV54	I1LV54_SOYBN	I1LV54_SOYBN	I1LV54_SOYBN	LOC100803116	LOC100803116	UPI000233CBBC	Uncharacterized protein	Uncharacterized protein	XM_003540434.1	XP_003540482.1	XP_003540482.1	XP_003540482.1	gmx:100803116
I1MBR7;0.14581;-27.778;0.00081855;3.087;;psbE;3847.GLYMA12G36132.1;http://smart.embl.de/smart/DD2.cgi?smart=142:Pfam_Cytochrom_B559(6|34)+Pfam_Cytochrom_B559a(42|81)+Pfam_Cytochrom_B559(79|97)+Pfam_PsbL(106|142)+;"Cytochrome b559 subunit alpha ; This b-type cytochrome is tightly associated with the reaction center of photosystem II and possibly is part of the water-oxidation complex (By similarit…
A9QNE4	21.743	44.425	0.0010201	29.913		GLYMA13G01360.3	3847.GLYMA13G01360.3	http://smart.embl.de/smart/DD2.cgi?smart=480:DAGKc(83|229)+DAGKa(275|452)+	Uncharacterized protein	100811680	100811680	GLYMA13G01360	GLYMA13G01360.3	GLYMA13G01360.3	GLYMA13G01360.4	I1LVU7	I1LVU7	I1LVU7_SOYBN	I1LVU7_SOYBN	I1LVU7_SOYBN	LOC100811680	LOC100811680	UPI000233B93A	Uncharacterized protein	Uncharacterized protein	XM_003542238.1	XP_003542286.1	XP_003542286.1	XP_003542286.1	gmx:100811680
I1LNX9	7.587	29.235	0.0010201	29.913		GLYMA13G06940.1	3847.GLYMA13G06940.1	http://smart.embl.de/smart/DD2.cgi?smart=488:Pfam_PUA_2(77|240)+Pfam_ATP-sulfurylase(247|472)+	Uncharacterized protein	ACU21034.1	BT096839	BT096839	BT096839	C6TGT2	C6TGT2	C6TGT2_SOYBN	C6TGT2_SOYBN	C6TGT2_SOYBN	EC:2.7.1.25	EC:2.7.7.4	GLYMA13G06940	GLYMA13G06940.1	GLYMA13G06940.1	I1LWX5	I1LWX5	I1LWX5_SOYBN	I1LWX5_SOYBN	I1LWX5_SOYBN	I1LWX6_SOYBN	LOC100791815	LOC100791815	LOC100805275	LOC100805275	Putative uncharacterized protein	Putative uncharacterized protein	UPI0001D83D4A	Uncharacterized protein	Uncharacterized protein	XM_003543986.1	XM_003554901.1	XP_003544034.1	XP_003554949.1	gmx:100791815	gmx:100805275
I1N3U5	11.615	35.379	0.0010686	29.712		GLYMA13G19670.2	3847.GLYMA13G19670.2	http://smart.embl.de/smart/DD2.cgi?smart=366:Amb_all(83|281)+PbH1(139|164)+PbH1(166|187)+PbH1(190|211)+PbH1(242|264)+	Uncharacterized protein	100814368	EC:4.2.2.2	GLYMA13G19670	GLYMA13G19670.2	GLYMA13G19670.2	I1LYX1_SOYBN	K7LZJ1	K7LZJ1_SOYBN	LOC100814368	LOC100814368	UPI000233AC3D	Uncharacterized protein	XM_003542427.1	XP_003542475.1	XP_003542475.1	gmx:100799009	gmx:100814368
A0A0R4J4C8	0.12652	-29.826	0.0010686	29.712		GLYMA13G20830.1	3847.GLYMA13G20830.1	http://smart.embl.de/smart/DD2.cgi?smart=279:RRM(90|163)+RRM(196|270)+	Uncharacterized protein	100812934	100812934	ACU20155.1	BT095924	BT095924	BT095924	C6TEA3	C6TEA3	C6TEA3_SOYBN	C6TEA3_SOYBN	C6TEA3_SOYBN	GLYMA13G20830	GLYMA13G20830.1	GLYMA13G20830.1	LOC100812934	LOC100812934	NP_001240946.1	NP_001240946.1	NP_001240946.1	UPI0001B16AB2	Uncharacterized protein	Uncharacterized protein	gmx:100812934
I1MB71	0.11764	-30.876	0.0010723	29.697		GLYMA13G21230.1	3847.GLYMA13G21230.1	http://smart.embl.de/smart/DD2.cgi?smart=602:Pfam_PALP(114|406)+Pfam_Thr_dehydrat_C(419|508)+Pfam_Thr_dehydrat_C(512|601)+	Uncharacterized protein	100802802	100802802	EC:4.3.1.19	GLYMA13G21230	GLYMA13G21230.1	GLYMA13G21230.1	I1LZD0	I1LZD0	I1LZD0_SOYBN	I1LZD0_SOYBN	I1LZD0_SOYBN	LOC100802802	LOC100802802	UPI0001CAA8EB	Uncharacterized protein	Uncharacterized protein	XM_003542491.1	XP_003542539.1	XP_003542539.1	XP_003542539.1	gmx:100802802
I1KZY9	0.12487	-30.016	0.0010723	29.697		GLYMA13G23640.6	3847.GLYMA13G23640.6	http://smart.embl.de/smart/DD2.cgi?smart=220:Pfam_DUF3119(80|211)+	Uncharacterized protein	100500224	100500224	ACU15226.1	BT091126	BT091126	BT091126	C6T120	C6T120	C6T120_SOYBN	C6T120_SOYBN	C6T120_SOYBN	GLYMA13G23640	GLYMA13G23640.2	GLYMA13G23640.3	GLYMA13G23640.5	GLYMA13G23640.6	GLYMA13G23640.6	GLYMA13G23640.7	I1LZY6	I1LZY6	I1LZY6_SOYBN	I1LZY6_SOYBN	I1LZY6_SOYBN	I1LZY7	I1LZY7	I1LZY7_SOYBN	I1LZY7_SOYBN	I1LZY7_SOYBN	I1LZY9	I1LZY9	I1LZY9_SOYBN	I1LZY9_SOYBN	I1LZY9_SOYBN	K7M082	K7M082_SOYBN	LOC100500224	LOC100500224	NM_001248016.1	NP_001234945.1	NP_001234945.1
K7MPZ2	0.11612	-31.063	0.0011398	29.432		GLYMA13G29400.1	3847.GLYMA13G29400.1	http://smart.embl.de/smart/DD2.cgi?smart=204:Pfam_PITH(19|168)+	Uncharacterized protein	100305543	100305543	ACU13276.1	BT089196	BT089196	BT089196	C6SVK3	C6SVK3	C6SVK3_SOYBN	C6SVK3_SOYBN	C6SVK3_SOYBN	GLYMA13G29400	GLYMA13G29400.1	GLYMA13G29400.1	LOC100305543	LOC100305543	NM_001249916.2	NP_001236845.1	NP_001236845.1	NP_001236845.1	UPI0001B1574E	Uncharacterized protein	Uncharacterized protein	gmx:100305543
I1LJL7	8.426	30.748	0.0011398	29.432		GLYMA13G35510.1	3847.GLYMA13G35510.1	http://smart.embl.de/smart/DD2.cgi?smart=185:SIGNAL(1|23)+Pfam_DUF1218(57|154)+	Uncharacterized protein	100305647	100305647	ACU13437.1	BT089357	BT089357	BT089357	C6SW14	C6SW14	C6SW14_SOYBN	C6SW14_SOYBN	C6SW14_SOYBN	GLYMA13G35510	GLYMA13G35510.1	GLYMA13G35510.1	LOC100305647	LOC100305647	NM_001251564.1	NP_001238493.1	NP_001238493.1	NP_001238493.1	UPI00018C71A5	Uncharacterized protein	Uncharacterized protein	gmx:100305647
A0A0R0JTV5	87.574	31.305	0.0012004	29.207		GLYMA13G37430.1	3847.GLYMA13G37430.1	http://smart.embl.de/smart/DD2.cgi?smart=311:Pfam_Abhydrolase_5(27|289)+Pfam_Abhydrolase_6(28|301)+Pfam_Abhydrolase_1(53|304)+	Uncharacterized protein	100784428	100784428	GLYMA13G37430	GLYMA13G37430.1	GLYMA13G37430.1	I1M3U3	I1M3U3	I1M3U3_SOYBN	I1M3U3_SOYBN	I1M3U3_SOYBN	LOC100784428	LOC100784428	UPI000233BC4A	Uncharacterized protein	Uncharacterized protein	XM_003539482.1	XM_003543292.1	XP_003539530.1	XP_003543340.1	XP_003543340.1	XP_003543340.1	gmx:100784428
K7MV72	80.853	30.153	0.0012004	29.207		GLYMA13G40590.1	3847.GLYMA13G40590.1	http://smart.embl.de/smart/DD2.cgi?smart=308:SIGNAL(1|27)+Pfam_Glyco_hydro_18(35|256)+	Uncharacterized protein	100819164	100819164	ACU19368.1	BT095094	BT095094	BT095094	C6TC16	C6TC16	C6TC16_SOYBN	C6TC16_SOYBN	C6TC16_SOYBN	GLYMA13G40590	GLYMA13G40590.1	GLYMA13G40590.1	I1M4Q6	I1M4Q6	I1M4Q6_SOYBN	I1M4Q6_SOYBN	I1M4Q6_SOYBN	LOC100819164	LOC100819164	Putative uncharacterized protein	Putative uncharacterized protein	UPI000233AC85	Uncharacterized protein	Uncharacterized protein	XM_003543441.1	XP_003543489.1	XP_003543489.1	XP_003543489.1	gmx:100819164
I1KHK3	77.437	2.953	0.0012004	29.207		GLYMA13G40990.2	3847.GLYMA13G40990.2	http://smart.embl.de/smart/DD2.cgi?smart=166:UBCc(7|164)+	Uncharacterized protein	100500474	ACU15562.1	BT091407	BT091407	C6T1V1	C6T1V1_SOYBN	C6T1V1_SOYBN	GLYMA13G40990	GLYMA13G40990.2	GLYMA13G40990.2	GLYMA13G40990.3	LOC100500474	NM_001251736.1	NP_001238665.1	NP_001238665.1	UPI0001B14D9C	Uncharacterized protein
K7N0G2	0.13073	-29.354	0.0012004	29.207		GLYMA13G41370.1	3847.GLYMA13G41370.1	http://smart.embl.de/smart/DD2.cgi?smart=800:Pfam_Surf_Ag_VNR(152|228)+Pfam_Bac_surface_Ag(468|800)+	Uncharacterized protein	100794483	100794483	GLYMA13G41370	GLYMA13G41370.1	GLYMA13G41370.1	I1M4Y9	I1M4Y9	I1M4Y9_SOYBN	I1M4Y9_SOYBN	I1M4Y9_SOYBN	LOC100794483	LOC100794483	UPI000233AE09	Uncharacterized protein	Uncharacterized protein	XM_003543478.1	XP_003543526.1	XP_003543526.1	XP_003543526.1	gmx:100794483
K7KDF5	0.14152	-28.209	0.0012004	29.207		GLYMA13G42560.1	3847.GLYMA13G42560.1	http://smart.embl.de/smart/DD2.cgi?smart=708:TRANS(31|53)+Pfam_Glyco_hydro_35(74|401)+Pfam_Glyco_hydro_42(88|237)+	Beta-galactosidase	100783905	100783905	ACU17905.1	BT093537	BT093537	BT093537	Beta-galactosidase	Beta-galactosidase	C6T7V3	C6T7V3	C6T7V3_SOYBN	C6T7V3_SOYBN	C6T7V3_SOYBN	EC:3.2.1.23	GLYMA13G42560	GLYMA13G42560.1	GLYMA13G42560.1	GLYMA13G42560.2	I1M5B6	I1M5B6	I1M5B6_SOYBN	I1M5B6_SOYBN	I1M5B6_SOYBN	I1M5B7	I1M5B7	I1M5B7_SOYBN	I1M5B7_SOYBN	I1M5B7_SOYBN	I1M5B8_SOYBN	LOC100783905	LOC100783905	Putative uncharacterized protein	Putative uncharacterized protein	UPI000233B247	UPI00023CEF4F	XM_003543544.1	XP_003543592.1	XP_003543592.1	XP_003543592.1	gmx:100783905
I1JHN5	0.18032	-24.714	0.0012004	29.207		GLYMA14G02200.2	3847.GLYMA14G02200.2	http://smart.embl.de/smart/DD2.cgi?smart=596:Pfam_MAP65_ASE1(35|573)+	Uncharacterized protein	GLYMA14G02200	GLYMA14G02200.2	GLYMA14G02200.2	K7M4F5	K7M4F5_SOYBN	Uncharacterized protein
I1KIT6	78.434	29.715	0.001285	28.911		GLYMA14G09580.1	3847.GLYMA14G09580.1	http://smart.embl.de/smart/DD2.cgi?smart=123:Pfam_WPP(24|116)+	Uncharacterized protein	100791162	100791162	GLYMA14G09580	GLYMA14G09580.1	GLYMA14G09580.1	GLYMA14G09580.2	I1M8R6	I1M8R6	I1M8R6_SOYBN	I1M8R6_SOYBN	I1M8R6_SOYBN	LOC100791162	LOC100791162	UPI000233B6E8	Uncharacterized protein	Uncharacterized protein	XM_003544430.1	XP_003544478.1	XP_003544478.1	XP_003544478.1	gmx:100791162
I1LPJ4	0.12913	-29.531	0.0013119	28.821		GLYMA14G36850.1	3847.GLYMA14G36850.1	http://smart.embl.de/smart/DD2.cgi?smart=358:Pfam_Glycolytic(11|358)+	Fructose-bisphosphate aldolase	100778363	100778363	ACU24103.1	BT098915	BT098915	BT098915	C6TMG1	C6TMG1	C6TMG1_SOYBN	C6TMG1_SOYBN	C6TMG1_SOYBN	EC:4.1.2.13	Fructose-bisphosphate aldolase	Fructose-bisphosphate aldolase	GLYMA14G36850	GLYMA14G36850.1	GLYMA14G36850.1	I1MB71	I1MB71	I1MB71_SOYBN	I1MB71_SOYBN	I1MB71_SOYBN	LOC100778363	LOC100778363	NM_001255438.2	NP_001242367.1	NP_001242367.1	NP_001242367.1	UPI000233B12F	gmx:100778363
I1JQI2	69.825	28.037	0.0013119	28.821		GLYMA14G39140.1	3847.GLYMA14G39140.1	http://smart.embl.de/smart/DD2.cgi?smart=469:Pfam_UDPGP(25|437)+	Uncharacterized protein	100790112	100790112	ACU17894.1	BT093526	BT093526	BT093526	C6T7U2	C6T7U2	C6T7U2_SOYBN	C6T7U2_SOYBN	C6T7U2_SOYBN	EC:2.7.7.9	GLYMA14G39140	GLYMA14G39140.1	GLYMA14G39140.1	I1MBR7	I1MBR7	I1MBR7_SOYBN	I1MBR7_SOYBN	I1MBR7_SOYBN	LOC100785576	LOC100785576	LOC100790112	LOC100790112	Putative uncharacterized protein	Putative uncharacterized protein	UPI0001BA8B3C	Uncharacterized protein	Uncharacterized protein	XM_003544916.1	XP_003519316.1	XP_003544964.1	XP_003544964.1	XP_003544964.1	gmx:100785576	gmx:100790112
K7LRU7	0.085463	-35.486	0.0014065	28.519		GLYMA15G06790.1	3847.GLYMA15G06790.1	http://smart.embl.de/smart/DD2.cgi?smart=164:SIGNAL(1|26)+SCP(28|160)+	Uncharacterized protein	100806194	100806194	ACU15426.1	ACU17403.1	BT091293	BT091293	BT091293	BT093037	BT093037	BT093037	C6T1I7	C6T1I7	C6T1I7_SOYBN	C6T1I7_SOYBN	C6T1I7_SOYBN	GLYMA15G06790	GLYMA15G06790.1	GLYMA15G06790.1	I1ME54	I1ME54	I1ME54_SOYBN	I1ME54_SOYBN	I1ME54_SOYBN	LOC100806194	LOC100806194	Putative uncharacterized protein	Putative uncharacterized protein	UPI000233B72D	Uncharacterized protein	Uncharacterized protein	XM_003545723.1	XP_003545771.1	XP_003545771.1	XP_003545771.1	gmx:100806194
I1LWX5	79.455	29.901	0.0014923	28.261		GLYMA15G11540.1	3847.GLYMA15G11540.1	http://smart.embl.de/smart/DD2.cgi?smart=472:Pfam_PAPS_reduct(121|302)+Pfam_Thioredoxin(368|471)+	Uncharacterized protein	100799978	100799978	EC:1.8.4.9	GLYMA15G11540	GLYMA15G11540.1	GLYMA15G11540.1	I1MFI0	I1MFI0	I1MFI0_SOYBN	I1MFI0_SOYBN	I1MFI0_SOYBN	LOC100799978	LOC100799978	UPI00004AE4F5	Uncharacterized protein	Uncharacterized protein	XM_003546108.1	XP_003546156.1	XP_003546156.1	XP_003546156.1	gmx:100799978
I1M4Q6;0.14774;-27.589;0.001638;27.857;;FtsH9;3847.GLYMA15G17070.2;http://smart.embl.de/smart/DD2.cgi?smart=745:Pfam_FtsH_ext(41|218)+AAA(316|455)+Pfam_Peptidase_M41(513|722)+;"Filamentation temperature-sensitive H; Uncharacterized protein ";100795567;100795567;AEG42190.1;EC:3.4.24.-;F6M9W9;F6M9W9;F6M9W9_SOYBN;F6M9W9_SOYBN;F6M9W9_SOYBN;Filamentation temperature-sensitive H;Filamentation temperatu…
K7MK94	0.1238	-3.014	0.0016425	27.845		GLYMA15G17330.1	3847.GLYMA15G17330.1	http://smart.embl.de/smart/DD2.cgi?smart=178:Pfam_DcpS_C(66|175)+Pfam_HIT(74|173)+	Uncharacterized protein	100500187	100500187	ACU15152.1	BT091062	BT091062	BT091062	C6T0V7	C6T0V7	C6T0V7_SOYBN	C6T0V7_SOYBN	C6T0V7_SOYBN	GLYMA15G17330	GLYMA15G17330.1	GLYMA15G17330.1	I1MGX8	I1MGX8	I1MGX8_SOYBN	I1MGX8_SOYBN	I1MGX8_SOYBN	LOC100500187	LOC100500187	NM_001251244.2	NP_001238173.1	NP_001238173.1	NP_001238173.1	Putative uncharacterized protein	Putative uncharacterized protein	UPI00023D30C0	Uncharacterized protein	Uncharacterized protein	gmx:100500187
C6TJ17;0.12509;-2.999;0.0016425;27.845;;CYSTATIN;3847.GLYMA15G36180.1;http://smart.embl.de/smart/DD2.cgi?smart=245:SIGNAL(1|33)+CY(46|136)+;"Cysteine proteinase inhibitor; Uncharacterized protein ";547777;547777;ACU24145.1;BAA19608.1;BAA19610.1;BT098957;BT098957;BT098957;C6TMK3;C6TMK3;C6TMK3_SOYBN;C6TMK3_SOYBN;C6TMK3_SOYBN;CYSTATIN;CYSTATIN;CYSTATIN;Cysteine proteinase inhibitor;Cysteine proteina…
C6T1V1	7.81	29.653	0.0016425	27.845		GLYMA16G06700.1	3847.GLYMA16G06700.1	http://smart.embl.de/smart/DD2.cgi?smart=307:Pfam_Cytochrom_C1(78|296)+	Uncharacterized protein	100789781	100789781	ACU22907.1	BT097657	BT097657	BT097657	C6TJ17	C6TJ17	C6TJ17_SOYBN	C6TJ17_SOYBN	C6TJ17_SOYBN	GLYMA16G06700	GLYMA16G06700.1	GLYMA16G06700.1	GLYMA16G06700.3	GLYMA16G06700.4	LOC100789781	LOC100789781	NM_001252811.2	NP_001239740.1	NP_001239740.1	NP_001239740.1	UPI0000E648D2	Uncharacterized protein	Uncharacterized protein	gmx:100789781
Q9SPB8	0.12779	-29.681	0.0017151	27.657		GLYMA16G10700.1	3847.GLYMA16G10700.1	http://smart.embl.de/smart/DD2.cgi?smart=219:Pfam_Ribosomal_S8e(1|198)+	40S ribosomal protein S8	100527664	100527664	40S ribosomal protein S8	40S ribosomal protein S8	ACU16800.1	BT092526	BT092526	BT092526	C6T514	C6T514	C6T514_SOYBN	C6T514_SOYBN	C6T514_SOYBN	GLYMA16G10700	GLYMA16G10700.1	GLYMA16G10700.1	I1MM89	I1MM89	I1MM89_SOYBN	I1MM89_SOYBN	I1MM89_SOYBN	LOC100527664	LOC100527664	UPI000233B05D	XM_003547731.1	XP_003547779.1	XP_003547779.1	XP_003547779.1	gmx:100527664
F6M9W9	0.1617	-26.286	0.0017775	27.502		GLYMA16G26070.1	3847.GLYMA16G26070.1	http://smart.embl.de/smart/DD2.cgi?smart=493:SIGNAL(1|21)+Pfam_Peptidase_S10(35|450)+	Uncharacterized protein	100796815	100796815	ACU19747.1	BT095498	BT095498	BT095498	C6TD45	C6TD45	C6TD45_SOYBN	C6TD45_SOYBN	C6TD45_SOYBN	EC:3.4.16.-	GLYMA16G26070	GLYMA16G26070.1	GLYMA16G26070.1	GLYMA16G26070.2	I1MNL7	I1MNL7	I1MNL7_SOYBN	I1MNL7_SOYBN	I1MNL7_SOYBN	I1MNL8	I1MNL8	I1MNL8_SOYBN	I1MNL8_SOYBN	I1MNL8_SOYBN	LOC100796815	LOC100796815	Putative uncharacterized protein	Putative uncharacterized protein	UPI000233BD35	UPI00023D7E22	Uncharacterized protein	Uncharacterized protein	XM_003547968.1	XP_003548016.1	XP_003548016.1	XP_003548016.1	gmx:100796815
I1NFG0	58.994	25.606	0.0018431	27.344		GLYMA16G28250.2	3847.GLYMA16G28250.2	http://smart.embl.de/smart/DD2.cgi?smart=655:SANT(60|122)+COIL(306|338)+SANT(469|531)+	GT-2 factor	100804788	AF372500	GLYMA16G28250	GLYMA16G28250.2	GLYMA16G28250.2	GT-2 factor	K7MHS2	K7MHS2_SOYBN	LOC100804788	LOC100804788	Q8W238	Q8W238_SOYBN	UPI000233AA7C	Uncharacterized protein	XM_003548066.1	XP_003548114.1	XP_003548114.1	gmx:100804788
I1KT36	0.16505	-2.599	0.002387	26.221		GLYMA16G33870.1	3847.GLYMA16G33870.1	http://smart.embl.de/smart/DD2.cgi?smart=325:CoA_binding(32|128)+Pfam_Succ_CoA_lig(174|318)+Pfam_Ligase_CoA(180|302)+	Uncharacterized protein	100815484	100815484	EC:6.2.1.4	EC:6.2.1.5	GLYMA16G33870	GLYMA16G33870.1	GLYMA16G33870.1	I1MQH3	I1MQH3	I1MQH3_SOYBN	I1MQH3_SOYBN	I1MQH3_SOYBN	LOC100815484	LOC100815484	UPI000233B351	Uncharacterized protein	Uncharacterized protein	XM_003548247.1	XP_003548295.1	XP_003548295.1	XP_003548295.1	gmx:100815484
K7MTE4	79.551	29.919	0.0025741	25.894		GLYMA17G00820.1	3847.GLYMA17G00820.1	http://smart.embl.de/smart/DD2.cgi?smart=155:Pfam_Ribosomal_S19(57|138)+	Uncharacterized protein	100777379	100777379	ACU19476.1	BT095206	BT095206	BT095206	C6TCC4	C6TCC4	C6TCC4_SOYBN	C6TCC4_SOYBN	C6TCC4_SOYBN	GLYMA17G00820	GLYMA17G00820.1	GLYMA17G00820.1	GLYMA17G00820.2	I1MQW1	I1MQW1	I1MQW1_SOYBN	I1MQW1_SOYBN	I1MQW1_SOYBN	LOC100777379	LOC100777379	Putative uncharacterized protein	Putative uncharacterized protein	UPI0001BA842C	UPI00023D540E	Uncharacterized protein	Uncharacterized protein	XM_003550947.1	XM_003550948.1	XP_003550995.1	XP_003550995.1	XP_003550995.1	XP_003550996.1	XP_003550996.1	XP_003550996.1	gmx:100777379
I1JWU0	0.15016	-27.354	0.002939	25.318		GLYMA17G07545.1	3847.GLYMA17G07545.1	http://smart.embl.de/smart/DDt.cgi?smart=138:	Uncharacterized protein	100811033	GLYMA17G07545	GLYMA17G07545.1	GLYMA17G07545.1	I1MSW0_SOYBN	K7MK94	K7MK94_SOYBN	LOC100811033	LOC100811033	UPI000233EC25	Uncharacterized protein	XM_003549459.1	XP_003549507.1	XP_003549507.1	gmx:100811033
I1JTZ7	76.541	29.362	0.0035655	24.479		GLYMA17G10610.1	3847.GLYMA17G10610.1	http://smart.embl.de/smart/DD2.cgi?smart=553:Pfam_Aldedh(59|518)+	Uncharacterized protein	100806579	100806579	EC:1.5.1.12	GLYMA17G10610	GLYMA17G10610.1	GLYMA17G10610.1	I1MTR0	I1MTR0	I1MTR0_SOYBN	I1MTR0_SOYBN	I1MTR0_SOYBN	LOC100806579	LOC100806579	UPI000233F4D7	Uncharacterized protein	Uncharacterized protein	XM_003525426.1	XM_003549616.1	XP_003525474.1	XP_003549664.1	XP_003549664.1	XP_003549664.1	gmx:100794466	gmx:100806579
I1L053	0.12706	-29.764	0.003614	2.442		GLYMA17G14750.1	3847.GLYMA17G14750.1	http://smart.embl.de/smart/DD2.cgi?smart=645:Pfam_DUF3357(2|110)+Glyco_32(118|591)+	Uncharacterized protein	100799487	100799487	ACU17211.1	BT092874	BT092874	BT092874	C6T609	C6T609	C6T609_SOYBN	C6T609_SOYBN	C6T609_SOYBN	EC:3.2.1.26	GLYMA17G14750	GLYMA17G14750.1	GLYMA17G14750.1	GLYMA17G14750.2	I1MUX8	I1MUX8	I1MUX8_SOYBN	I1MUX8_SOYBN	I1MUX8_SOYBN	I1MUX9	I1MUX9	I1MUX9_SOYBN	I1MUX9_SOYBN	I1MUX9_SOYBN	LOC100799487	LOC100799487	Putative uncharacterized protein	Putative uncharacterized protein	UPI000233E94D	UPI00023D5F2C	Uncharacterized protein	Uncharacterized protein	XM_003549854.1	XM_003549855.1	XP_003549902.1	XP_003549902.1	XP_003549902.1	XP_003549903.1
I1JP25	75.254	29.118	0.0036166	24.417		GLYMA17G29350.2	3847.GLYMA17G29350.2	http://smart.embl.de/smart/DD2.cgi?smart=92:Pfam_Ribosomal_S19(2|82)+	Uncharacterized protein	GLYMA17G29350	GLYMA17G29350.2	GLYMA17G29350.2	I1MWG1_SOYBN	K7MMR3	K7MMR3_SOYBN	Uncharacterized protein
I1KRC8	0.13788	-28.585	0.0036166	24.417		GLYMA18G00480.2	3847.GLYMA18G00480.2	http://smart.embl.de/smart/DD2.cgi?smart=141:RRM(37|108)+	Uncharacterized protein	100499841	100499841	100527220	ACU13873.1	BT089794	BT089794	BT089794	BT092046	C6SXA0	C6SXA0	C6SXA0_SOYBN	C6SXA0_SOYBN	C6SXA0_SOYBN	C6T3N5	C6T3N5_SOYBN	GLYMA18G00480	GLYMA18G00480.2	GLYMA18G00480.2	I1MYA1	I1MYA1	I1MYA1_SOYBN	I1MYA1_SOYBN	I1MYA1_SOYBN	LOC100499841	LOC100499841	NM_001249829.2	NP_001236574.1	NP_001236758.1	NP_001236758.1	NP_001236758.1	Putative uncharacterized protein	Putative uncharacterized protein	UPI00023DA7A6	Uncharacterized protein	Uncharacterized protein	gmx:100499841	gmx:100527220
I1LV54;0.15585;-26.817;0.0036166;24.417;;ferritin-3;3847.GLYMA18G02800.1;http://smart.embl.de/smart/DD2.cgi?smart=248:Pfam_Ferritin(82|227)+;"Ferritin ; Stores iron in a soluble"; non-toxic; readily available form. Important for iron homeostasis (By similarity);100810000;100810000;ACU23985.1;BT098794;BT098794;BT098794;C6TM43;C6TM43;C6TM43_SOYBN;C6TM43_SOYBN;C6TM43_SOYBN;Ferritin;Ferritin;Ferritin…
K7M082	0.14365	-27.993	0.003995	23.985		GLYMA18G05480.2	3847.GLYMA18G05480.2	http://smart.embl.de/smart/DD2.cgi?smart=432:STI1(294|328)+STI1(370|409)+	uncharacterized LOC100790904	100790904	GLYMA18G05480	GLYMA18G05480.2	GLYMA18G05480.2	K7MPZ2	K7MPZ2_SOYBN	LOC100790904	LOC100790904	UPI000233F5A2	Uncharacterized protein	XM_003553106.1	XP_003553154.1	XP_003553154.1	gmx:100790904
I1LFW0	72.291	28.538	0.0040841	23.889		GLYMA18G09430.1	3847.GLYMA18G09430.1	http://smart.embl.de/smart/DD2.cgi?smart=219:Pfam_Ribosomal_S8e(1|198)+	40S ribosomal protein S8	100527325	100527325	40S ribosomal protein S8	40S ribosomal protein S8	ACU16398.1	BT092158	BT092158	BT092158	C6T3Z7	C6T3Z7	C6T3Z7_SOYBN	C6T3Z7_SOYBN	C6T3Z7_SOYBN	GLYMA18G09430	GLYMA18G09430.1	GLYMA18G09430.1	I1N0F1	I1N0F1	I1N0F1_SOYBN	I1N0F1_SOYBN	I1N0F1_SOYBN	LOC100527325	LOC100527325	UPI000233E6CB	XM_003551519.1	XP_003551567.1	XP_003551567.1	XP_003551567.1	gmx:100527325
I1MYA1	6.839	27.738	0.0040841	23.889		GLYMA18G32680.1	3847.GLYMA18G32680.1	http://smart.embl.de/smart/DD2.cgi?smart=217:Pfam_Ribosomal_S8e(1|196)+	40S ribosomal protein S8	100500112	100500112	40S ribosomal protein S8	40S ribosomal protein S8	ACU14990.1	BT090921	BT090921	BT090921	C6T0G7	C6T0G7	C6T0G7_SOYBN	C6T0G7_SOYBN	C6T0G7_SOYBN	GLYMA18G32680	GLYMA18G32680.1	GLYMA18G32680.1	I1N1Y6	I1N1Y6	I1N1Y6_SOYBN	I1N1Y6_SOYBN	I1N1Y6_SOYBN	LOC100500112	LOC100500112	NM_001250041.1	NP_001236970.1	NP_001236970.1	NP_001236970.1	UPI00023D9E32	gmx:100500112
C6T172	0.18643	-24.233	0.0040841	23.889		ACCA-3	3847.GLYMA18G42325.1	http://smart.embl.de/smart/DD2.cgi?smart=683:Pfam_ACCA(89|233)+Pfam_Carboxyl_trans(123|388)+Pfam_MdcE(178|385)+COIL(598|643)+	Uncharacterized protein	100037449	100037449	AAF89548.1	AAF89549.1	ACCA-3	ACCA-3	ACCA-3	AF165158	AF165158	AF165158	AF165159	AF165159	AF165159	Carboxyl transferase alpha subunit	Carboxyl transferase alpha subunit	EC:6.4.1.2	GLYMA18G42325	GLYMA18G42325.1	GLYMA18G42325.1	GLYMA18G42325.2	I1N2T9_SOYBN	K7MTE4	K7MTE4_SOYBN	K7MTE5	K7MTE5_SOYBN	NM_001249077.1	NP_001236006.1	NP_001236006.1	NP_001236006.1	Q9LLQ8	Q9LLQ8	Q9LLQ8_SOYBN	Q9LLQ8_SOYBN	Q9LLQ8_SOYBN	Q9LLQ9	Q9LLQ9	Q9LLQ9_SOYBN	Q9LLQ9_SOYBN	Q9LLQ9_SOYBN	Uncharacterized protein
C6T3N8	52.751	23.992	0.0040841	23.889		GLYMA18G47200.1	3847.GLYMA18G47200.1	http://smart.embl.de/smart/DD2.cgi?smart=267:Pfam_Ribosomal_L5(84|140)+Pfam_Ribosomal_L5_C(144|238)+	Uncharacterized protein	100818896	100818896	ACU24072.1	BT098881	BT098881	BT098881	C6TMD0	C6TMD0	C6TMD0_SOYBN	C6TMD0_SOYBN	C6TMD0_SOYBN	GLYMA18G47200	GLYMA18G47200.1	GLYMA18G47200.1	I1N3U5	I1N3U5	I1N3U5_SOYBN	I1N3U5_SOYBN	I1N3U5_SOYBN	LOC100818896	LOC100818896	Putative uncharacterized protein	Putative uncharacterized protein	UPI000233E41E	Uncharacterized protein	Uncharacterized protein	XM_003552368.1	XP_003552416.1	XP_003552416.1	XP_003552416.1	gmx:100818896
I1K681	69.471	27.964	0.0043868	23.579		GLYMA18G48010.2	3847.GLYMA18G48010.2	http://smart.embl.de/smart/DD2.cgi?smart=368:Pfam_Hydrolase(85|325)+Pfam_Hydrolase_6(88|190)+Pfam_Hydrolase_like(284|360)+	Uncharacterized protein	100798113	EC:3.1.3.18	GLYMA18G48010	GLYMA18G48010.1	GLYMA18G48010.2	GLYMA18G48010.2	I1N415	I1N415	I1N415_SOYBN	I1N415_SOYBN	I1N415_SOYBN	K7MUH9	K7MUH9_SOYBN	LOC100798113	LOC100798113	UPI000233E6FA	Uncharacterized protein	Uncharacterized protein	XM_003552415.1	XP_003552463.1	XP_003552463.1	gmx:100798113
I1NBL1;71.588;28.397;0.0044139;23.552;;GLYMA18G49210.1;3847.GLYMA18G49210.1;http://smart.embl.de/smart/DD2.cgi?smart=371:SIGNAL(1|19)+Pfam_Aldose_epim(33|360)+;"Uncharacterized protein ; Converts alpha-aldose to the beta-anomer. It is active on D-glucose"; L-arabinose; D-xylose; D-galactose; maltose and lactose (By similarity);100781853;100781853;ACU17623.1;Aldose 1-epimerase;Aldose 1-epimerase;B…
I1LP68	66.911	27.422	0.0044139	23.552		GLYMA18G51560.3	3847.GLYMA18G51560.3	http://smart.embl.de/smart/DD2.cgi?smart=1191:COIL(80|131)+COIL(223|343)+COIL(365|727)+	Uncharacterized protein	100803601	ACU18458.1	BT094125	BT094125	BT094125	C6T9F6	C6T9F6	C6T9F6_SOYBN	C6T9F6_SOYBN	C6T9F6_SOYBN	GLYMA18G51560	GLYMA18G51560.3	GLYMA18G51560.3	GLYMA18G51560.4	I1N4W7_SOYBN	I1N4W8_SOYBN	K7MV72	K7MV72_SOYBN	LOC100803601	LOC100803601	Putative uncharacterized protein	Putative uncharacterized protein	UPI000233EFB1	Uncharacterized protein	XM_003551748.1	XM_003552589.1	XP_003551796.1	XP_003552637.1	XP_003552637.1	gmx:100803601
I1KAY6	0.12784	-29.676	0.0044848	23.483		GLYMA19G07230.1	3847.GLYMA19G07230.1	http://smart.embl.de/smart/DD2.cgi?smart=211:RAB(7|170)+	Uncharacterized protein	100790031	100790031	GLYMA19G07230	GLYMA19G07230.1	GLYMA19G07230.1	I1N6V9	I1N6V9	I1N6V9_SOYBN	I1N6V9_SOYBN	I1N6V9_SOYBN	LOC100790031	LOC100790031	UPI000233E720	Uncharacterized protein	Uncharacterized protein	XM_003553251.1	XP_003553299.1	XP_003553299.1	XP_003553299.1	gmx:100790031
I1LPR5	0.2015	-23.112	0.00455	2.342		GLYMA19G10300.1	3847.GLYMA19G10300.1	http://smart.embl.de/smart/DD2.cgi?smart=374:RRM(45|116)+RRM(135|208)+	Uncharacterized protein	100814490	100814490	GLYMA19G10300	GLYMA19G10300.1	GLYMA19G10300.1	I1N727	I1N727	I1N727_SOYBN	I1N727_SOYBN	I1N727_SOYBN	K7MFM5	K7MFM5_SOYBN	LOC100814490	LOC100814490	UPI000233EA16	Uncharacterized protein	Uncharacterized protein	XM_003553687.1	XP_003553735.1	XP_003553735.1	XP_003553735.1	gmx:100814490
I1JZN0	0.15043	-27.329	0.0047672	23.217		GLYMA19G32550.1	3847.GLYMA19G32550.1	http://smart.embl.de/smart/DD2.cgi?smart=466:SIGNAL(1|20)+PbH1(195|221)+PbH1(222|243)+PbH1(248|269)+PbH1(339|364)+	Uncharacterized protein	100794954	100794954	GLYMA19G32550	GLYMA19G32550.1	GLYMA19G32550.1	I1N942	I1N942	I1N942_SOYBN	I1N942_SOYBN	I1N942_SOYBN	LOC100794954	LOC100794954	UPI000233EA2E	Uncharacterized protein	Uncharacterized protein	XM_003554139.1	XP_003554187.1	XP_003554187.1	XP_003554187.1	gmx:100794954
I1KZB2	73.293	28.737	0.0052941	22.762		GLYMA19G34960.1	3847.GLYMA19G34960.1	http://smart.embl.de/smart/DD2.cgi?smart=744:Pfam_FAD_binding_3(232|281)+Pfam_GMC_oxred_N(233|501)+Pfam_FAD_binding_2(234|277)+Pfam_NAD_binding_8(237|284)+Pfam_GMC_oxred_C(584|729)+	Uncharacterized protein	100808951	100808951	ACF22878.1	Alcohol oxidase	Alcohol oxidase	C6F118	C6F118	C6F118_SOYBN	C6F118_SOYBN	C6F118_SOYBN	EU835678	EU835678	EU835678	GLYMA19G34960	GLYMA19G34960.1	GLYMA19G34960.1	I1N9S7	I1N9S7	I1N9S7_SOYBN	I1N9S7_SOYBN	I1N9S7_SOYBN	LOC100808951	LOC100808951	UPI000233F013	Uncharacterized protein	Uncharacterized protein	XM_003554247.1	XP_003554295.1	XP_003554295.1	XP_003554295.1	gmx:100808951
I1J6Z7	0.1656	-25.942	0.0052941	22.762		GLYMA19G37020.1	3847.GLYMA19G37020.1	http://smart.embl.de/smart/DD2.cgi?smart=211:RAB(15|179)+	Uncharacterized protein	100527726	100527726	ACU16883.1	BT092593	BT092593	BT092593	C6T581	C6T581	C6T581_SOYBN	C6T581_SOYBN	C6T581_SOYBN	GLYMA19G37020	GLYMA19G37020.1	GLYMA19G37020.1	I1NAD3	I1NAD3	I1NAD3_SOYBN	I1NAD3_SOYBN	I1NAD3_SOYBN	LOC100527726	LOC100527726	NM_001249569.1	NP_001236498.1	NP_001236498.1	NP_001236498.1	Putative uncharacterized protein	Putative uncharacterized protein	UPI00023DE4B7	Uncharacterized protein	Uncharacterized protein	gmx:100527726
I1NFP9	57.837	2.532	0.0052941	22.762		GLYMA19G41150.1	3847.GLYMA19G41150.1	http://smart.embl.de/smart/DD2.cgi?smart=771:DEXDc(129|335)+HELICc(372|452)+Pfam_GUCT(539|639)+ZnF_C2HC(748|764)+	Uncharacterized protein	100789516	100789516	GLYMA19G41150	GLYMA19G41150.1	GLYMA19G41150.1	I1NBL1	I1NBL1	I1NBL1_SOYBN	I1NBL1_SOYBN	I1NBL1_SOYBN	LOC100789516	LOC100789516	UPI000233E5F7	Uncharacterized protein	Uncharacterized protein	XM_003554542.1	XP_003554590.1	XP_003554590.1	XP_003554590.1	gmx:100789516
I1K9C4	0.17333	-25.284	0.0055149	22.585		GLYMA19G43470.1	3847.GLYMA19G43470.1	http://smart.embl.de/smart/DD2.cgi?smart=194:ChtBD1(23|62)+Pfam_Barwin(74|192)+	Uncharacterized protein	100805955	100805955	GLYMA19G43470	GLYMA19G43470.1	GLYMA19G43470.1	I1NCA1	I1NCA1	I1NCA1_SOYBN	I1NCA1_SOYBN	I1NCA1_SOYBN	LOC100805955	LOC100805955	UPI000233EBB8	Uncharacterized protein	Uncharacterized protein	XM_003554661.1	XP_003554709.1	XP_003554709.1	XP_003554709.1	gmx:100805955
I1KW78	0.16007	-26.432	0.0061467	22.114		GLYMA19G45111.1	3847.GLYMA19G45111.1	http://smart.embl.de/smart/DD2.cgi?smart=404:SIGNAL(1|25)+Pfam_Metallophos_2(39|338)+Pfam_Metallophos(39|297)+	probable inactive purple acid phosphatase 29-like	100806116	GLYMA19G45111	GLYMA19G45111.1	GLYMA19G45111.1	GLYMA19G45111.2	GLYMA19G45111.3	K7N0G2	K7N0G2_SOYBN	K7N0G3	K7N0G3_SOYBN	K7N0G4	K7N0G4_SOYBN	LOC100782037	LOC100782037	LOC100806116	LOC100806116	UPI000233EEC6	Uncharacterized protein	XM_003520842.1	XM_003554742.1	XP_003520890.1	XP_003554790.1	XP_003554790.1	gmx:100782037	gmx:100806116
C6TCU8	66.014	27.228	0.0062973	22.008		GLYMA20G00730.1	3847.GLYMA20G00730.1	http://smart.embl.de/smart/DD2.cgi?smart=364:Pfam_Mito_carr(2|104)+Pfam_Mito_carr(117|246)+Pfam_Mito_carr(254|351)+	Uncharacterized protein	100775304	100775304	ACU20388.1	BT096163	BT096163	BT096163	C6TEY6	C6TEY6	C6TEY6_SOYBN	C6TEY6_SOYBN	C6TEY6_SOYBN	GLYMA20G00730	GLYMA20G00730.1	GLYMA20G00730.1	I1L769_SOYBN	I1NCY8	I1NCY8	I1NCY8_SOYBN	I1NCY8_SOYBN	I1NCY8_SOYBN	LOC100775304	LOC100775304	LOC100777898	LOC100777898	NM_001255498.2	NP_001242427.1	NP_001242427.1	NP_001242427.1	Putative uncharacterized protein	Putative uncharacterized protein	UPI000233DC10	Uncharacterized protein	Uncharacterized protein	XP_003534670.1	gmx:100775304	gmx:100777898
I1MYZ8	0.15797	-26.623	0.0069245	21.596		GLYMA20G21190.1	3847.GLYMA20G21190.1	http://smart.embl.de/smart/DD2.cgi?smart=236:KH(42|111)+	Putative uncharacterized protein	100499737	BT089358	C6SW15	C6SW15_SOYBN	GLYMA20G21190	GLYMA20G21190.1	GLYMA20G21190.1	LOC100499737	LOC100799156	NM_001248397.1	NP_001235326.1	NP_001235326.1	Putative uncharacterized protein	gmx:100499737	gmx:100799156
K7MUH9	0.12894	-29.552	0.0069621	21.573		GLYMA20G24740.1	3847.GLYMA20G24740.1	http://smart.embl.de/smart/DD2.cgi?smart=667:AAA(188|319)+	Uncharacterized protein	100810052	100810052	GLYMA20G24740	GLYMA20G24740.1	GLYMA20G24740.1	GLYMA20G24740.2	I1NFG0	I1NFG0	I1NFG0_SOYBN	I1NFG0_SOYBN	I1NFG0_SOYBN	I1NFG1	I1NFG1	I1NFG1_SOYBN	I1NFG1_SOYBN	I1NFG1_SOYBN	LOC100810052	LOC100810052	UPI000233DBD7	UPI00023DCA3E	Uncharacterized protein	Uncharacterized protein	XM_003555839.1	XP_003555887.1	XP_003555887.1	XP_003555887.1	gmx:100810052
I1L8Z3	75.288	29.124	0.0069621	21.573		GLYMA20G25620.1	3847.GLYMA20G25620.1	http://smart.embl.de/smart/DD2.cgi?smart=721:PB1(62|153)+	Uncharacterized protein	100784396	100784396	GLYMA20G25620	GLYMA20G25620.1	GLYMA20G25620.1	I1NFP9	I1NFP9	I1NFP9_SOYBN	I1NFP9_SOYBN	I1NFP9_SOYBN	LOC100784396	LOC100784396	UPI000233DC32	Uncharacterized protein	Uncharacterized protein	XM_003555875.1	XP_003555923.1	XP_003555923.1	XP_003555923.1	gmx:100784396
K7LFK6;0.13897;-28.471;0.0069621;21.573;;GLYMA20G27860.1;3847.GLYMA20G27860.1;http://smart.embl.de/smart/DD2.cgi?smart=382:Pfam_Kinase-PPPase(97|363)+;"Pyruvate orthophosphate dikinase regulatory protein; Uncharacterized protein ";100137073;100137073;A9QNE4;A9QNE4;A9QNE4_SOYBN;A9QNE4_SOYBN;A9QNE4_SOYBN;ABX74942.1;EU180222;EU180222;EU180222;GLYMA20G27860;GLYMA20G27860.1;GLYMA20G27860.1;LOC10013707…
C6T049;0.14822;-27.542;0.0069621;21.573;;GLYMA20G29840.1;3847.GLYMA20G29840.1;http://smart.embl.de/smart/DD2.cgi?smart=448:Tubulin(47|244)+Tubulin_C(246|383)+;"Uncharacterized protein ; Tubulin is the major constituent of microtubules. It binds two moles of GTP"; one at an exchangeable site on the beta chain and one at a non-exchangeable site on the alpha chain (By similarity);100793406;100793406…
K7K2S8	68.961	27.858	0.0077127	21.128		GLYMA20G38740.1	3847.GLYMA20G38740.1	http://smart.embl.de/smart/DD2.cgi?smart=636:Pfam_FTHFS(16|636)+	Uncharacterized protein	100806844	100806844	EC:6.3.4.3	GLYMA20G38740	GLYMA20G38740.1	GLYMA20G38740.1	I1NJ85	I1NJ85	I1NJ85_SOYBN	I1NJ85_SOYBN	I1NJ85_SOYBN	LOC100806844	LOC100806844	UPI000233DE2D	Uncharacterized protein	Uncharacterized protein	XM_003556505.1	XP_003556553.1	XP_003556553.1	XP_003556553.1	gmx:100806844
K7L9G4	54.539	24.473	0.0077127	21.128
I1LHM6	0.15439	-26.953	0.0081115	20.909
C6SW14	57.158	2.515	0.0083054	20.806
I1K5J9	74.324	28.938	0.0085225	20.694
I1NAD3	55.804	24.804	0.0085225	20.694
A0A0R0ENU4	5.221	23.843	0.009166	20.378
I1JIE1	0.23108	-21.135	0.011235	19.494
I1KFZ1	68.638	2.779	0.01281	18.924
I1N4B8	0.13572	-28.813	0.013617	18.659
C6TE45	38.348	19.391	0.013617	18.659
K7LBK1	6.055	25.981	0.014045	18.525
I1L4Z0	54.152	2.437	0.014388	1.842
I1ME54	0.1888	-2.405	0.014422	1.841
I1LQ64	29.931	15.816	0.015479	18.103
I1J4W0	0.47701	-10.679	0.015479	18.103
C6SWG3	77.763	29.591	0.016181	1.791
K7L7Y2	56.554	24.996	0.018398	17.352
K7M4F5	58.636	25.518	0.019409	1.712
A0A0R0L911	22.078	11.426	0.019409	1.712
I1N727	63.468	2.666	0.021193	16.738
I1M8R6	5.816	2.54	0.026361	1.579
I1NCA1	0.17877	-24.838	0.027431	15.618
K7KSZ9	0.29438	-17.643	0.033114	1.48
I1LZD0	53.736	24.259	0.034459	14.627
I1MNL7	28.073	14.892	0.038125	14.188
A0A368UK88	0.20323	-22.988	0.045788	13.392
I1LJH2	27.454	1.457	0.047272	13.254
I1NGT9	0.46579	-11.023	0.047824	13.204
A0A368UIK6	0.1954	-23.555	0.048714	13.123
[truncated: 16 more columns]
